# Supplementary material for: Cancer Type Classification in Liquid Biopsies Based on Sparse Mutational Profiles Enabled through Data Augmentation and Integration
Source: Life (Basel). 2021 Dec 21;12(1):1. doi: 10.3390/life12010001 (PMC8780455; doi:10.3390/life12010001)
Supplement: Supplementary file 1 [file life-12-00001-s001.zip]

Archive with 27 entries (26 files):
- Supplementary_material/
- Supplementary_material/S1_Table.xlsx
- __MACOSX/Supplementary_material/._S1_Table.xlsx
- Supplementary_material/.DS_Store
- __MACOSX/Supplementary_material/._.DS_Store
- Supplementary_material/S4_Table.xlsx
- __MACOSX/Supplementary_material/._S4_Table.xlsx
- Supplementary_material/S3_Table.xlsx
- __MACOSX/Supplementary_material/._S3_Table.xlsx
- Supplementary_material/S5_Fig.pdf
- __MACOSX/Supplementary_material/._S5_Fig.pdf
- Supplementary_material/S4_Fig.pdf
- __MACOSX/Supplementary_material/._S4_Fig.pdf
- Supplementary_material/S6_Table.xlsx
- __MACOSX/Supplementary_material/._S6_Table.xlsx
- Supplementary_material/S5_Table.xlsx
- __MACOSX/Supplementary_material/._S5_Table.xlsx
- Supplementary_material/S1_Fig.pdf
- __MACOSX/Supplementary_material/._S1_Fig.pdf
- Supplementary_material/S2_Fig.pdf
- __MACOSX/Supplementary_material/._S2_Fig.pdf
- Supplementary_material/S7_Table.xlsx
- __MACOSX/Supplementary_material/._S7_Table.xlsx
- Supplementary_material/S2_Table.xlsx
- __MACOSX/Supplementary_material/._S2_Table.xlsx
- Supplementary_material/S3_Fig.pdf
- __MACOSX/Supplementary_material/._S3_Fig.pdf
