# Supplementary material for: Cancer Type Classification in Liquid Biopsies Based on Sparse Mutational Profiles Enabled through Data Augmentation and Integration
Source: Life (Basel). 2021 Dec 21;12(1):1. doi: 10.3390/life12010001 (PMC8780455; doi:10.3390/life12010001)
Supplement: Supplementary file 1 [file life-12-00001-s001.zip › Supplementary_material/S6_Table.xlsx]

## Sheet: avg_acc_data_aug__paired_t_test
experiment_type	experiment name	average accuracy	paired t-stat	p-value	is significant (alpha=0.05)
data augmentation	2%_10x	0.510877	11.012	0.0081459	TRUE
data augmentation	2%_20x	0.539649	12.2251	0.0066246	TRUE
data augmentation	2%_30x	0.552281	11.0581	0.00807886	TRUE
data augmentation	2%_40x	0.558596	8.06486	0.015029	TRUE
data augmentation	2%_50x	0.574035	26	0.00147602	TRUE
data augmentation	5%_10x	0.658947	8.09862	0.0149067	TRUE
data augmentation	5%_20x	0.668772	80	0.000156213	TRUE
data augmentation	5%_30x	0.681404	9.03658	0.0120255	TRUE
data augmentation	5%_40x	0.684912	17.3696	0.00329813	TRUE
data augmentation	5%_50x	0.693333	14.912	0.00446693	TRUE
data augmentation	10%_10x	0.730526	14.3858	0.00479731	TRUE
data augmentation	10%_20x	0.724912	7.01493	0.0197222	TRUE
data augmentation	10%_30x	0.739649	25.4604	0.0015391	TRUE
data augmentation	10%_40x	0.738947	158	4.00553e-05	TRUE
data augmentation	10%_50x	0.742456	16.5501	0.003631	TRUE
data augmentation	25%_10x	0.812632	4.49966	0.0460084	TRUE
data augmentation	25%_20x	0.836491	5.52967	0.0311824	TRUE
data augmentation	25%_30x	0.823158	5.3	0.033805	TRUE
data augmentation	25%_40x	0.825965	7.46729	0.0174654	TRUE
data augmentation	25%_50x	0.825263	7.55779	0.0170602	TRUE
data augmentation	70%_10x	0.872982	21.166	0.0022247	TRUE
data augmentation	70%_20x	0.883509	4.31294	0.0497792	TRUE
data augmentation	70%_30x	0.88	7.33333	0.0180919	TRUE
data augmentation	70%_40x	0.875789	4.05442	0.0557911	FALSE
data augmentation	70%_50x	0.882105	4.17607	0.0528374	FALSE
