# Supplementary material for: Cancer Type Classification in Liquid Biopsies Based on Sparse Mutational Profiles Enabled through Data Augmentation and Integration
Source: Life (Basel). 2021 Dec 21;12(1):1. doi: 10.3390/life12010001 (PMC8780455; doi:10.3390/life12010001)
Supplement: Supplementary file 1 [file life-12-00001-s001.zip › Supplementary_material/S5_Table.xlsx]

## Sheet: avg_acc__normality_test
experiment type	experiment name	Saphiro-Wilk stat	p-value
baseline	2%_baseline	0.824176	0.173624
data augmentation	2%_10x	0.986842	0.780439
data augmentation	2%_20x	0.993243	0.842828
data augmentation	2%_30x	0.81203	0.143554
data augmentation	2%_40x	0.824175	0.173622
data augmentation	2%_50x	0.75	-6.83019e-07
data integration	2%_early integration	1	0.999999
data integration	2%_consecutive integration	0.964287	0.63689
data integration	2%_multi-branch integration	0.998521	0.926521
baseline	5%_baseline	0.993243	0.842828
data augmentation	5%_10x	0.862245	0.273774
data augmentation	5%_20x	0.854653	0.252975
data augmentation	5%_30x	0.999077	0.94198
data augmentation	5%_40x	0.998521	0.926527
data augmentation	5%_50x	0.923077	0.463262
data integration	5%_early integration	0.793955	0.100147
data integration	5%_consecutive integration	0.838552	0.210294
data integration	5%_multi-branch integration	0.887916	0.348007
baseline	10%_baseline	0.993244	0.842836
data augmentation	10%_10x	0.89286	0.363121
data augmentation	10%_20x	0.799764	0.113933
data augmentation	10%_30x	0.986842	0.780443
data augmentation	10%_40x	1	0.999999
data augmentation	10%_50x	0.75	-6.83019e-07
data integration	10%_early integration	0.990826	0.816786
data integration	10%_consecutive integration	0.892857	0.363112
data integration	10%_multi-branch integration	0.75	-6.83019e-07
baseline	25%_baseline	0.997253	0.89985
data augmentation	25%_10x	0.995223	0.867894
data augmentation	25%_20x	0.884793	0.33861
data augmentation	25%_30x	0.892858	0.363114
data augmentation	25%_40x	0.854653	0.252975
data augmentation	25%_50x	0.75	-6.83019e-07
data integration	25%_early integration	0.807325	0.132107
data integration	25%_consecutive integration	1	0.999999
data integration	25%_multi-branch integration	0.983806	0.756296
baseline	70%_baseline	0.923077	0.463262
data augmentation	70%_10x	0.906718	0.407216
data augmentation	70%_20x	0.854648	0.25296
data augmentation	70%_30x	0.964287	0.63689
data augmentation	70%_40x	0.942307	0.536733
data augmentation	70%_50x	0.842108	0.219565
data integration	70%_early integration	0.991758	0.826374
data integration	70%_consecutive integration	0.770817	0.0465805
data integration	70%_multi-branch integration	0.91187	0.424349
