# Supplementary material for: Cancer Type Classification in Liquid Biopsies Based on Sparse Mutational Profiles Enabled through Data Augmentation and Integration
Source: Life (Basel). 2021 Dec 21;12(1):1. doi: 10.3390/life12010001 (PMC8780455; doi:10.3390/life12010001)
Supplement: Supplementary file 1 [file life-12-00001-s001.zip › Supplementary_material/S7_Table.xlsx]

## Sheet: avg_acc_data_int__paired_t_test
experiment type	experiment name	average accuracy	paired t-stat	p-value	is significant (alpha=0.05)
data integration	2%_early integration	0.652632	10.583	0.00881074	TRUE
data integration	2%_consecutive integration	0.639298	7.67051	0.0165748	TRUE
data integration	2%_multi-branch integration	0.645614	4.6126	0.0439274	TRUE
data integration	5%_early integration	0.751579	5.28116	0.0340344	TRUE
data integration	5%_consecutive integration	0.734035	2.64457	0.11817	FALSE
data integration	5%_multi-branch integration	0.748772	3.64788	0.0676154	FALSE
data integration	10%_early integration	0.815439	5.91836	0.0273822	TRUE
data integration	10%_consecutive integration	0.8	3.90909	0.0596459	FALSE
data integration	10%_multi-branch integration	0.809825	17.9605	0.00308566	TRUE
data integration	25%_early integration	0.86386	2.6	0.121541	FALSE
data integration	25%_consecutive integration	0.844211	0.634029	0.590906	FALSE
data integration	25%_multi-branch integration	0.857544	1.22169	0.34628	FALSE
data integration	70%_early integration	0.882105	-0.114146	0.919548	FALSE
data integration	70%_consecutive integration	0.860351	-1.03786	0.408351	FALSE
data integration	70%_multi-branch integration	0.870877	-0.995402	0.424423	FALSE
