# Supplementary material for: Cancer Type Classification in Liquid Biopsies Based on Sparse Mutational Profiles Enabled through Data Augmentation and Integration
Source: Life (Basel). 2021 Dec 21;12(1):1. doi: 10.3390/life12010001 (PMC8780455; doi:10.3390/life12010001)
Supplement: Supplementary file 1 [file life-12-00001-s001.zip › Supplementary_material/S2_Table.xlsx]

## Sheet: S2_Table
donor_id	sample_id	dcc_project_code	cancer_type	primary_site	train_folds	valid_folds	test_folds
DO26475	7731ef7f-25bd-42f5-9a20-be249306a711	LUSC-US	Squamous_cell_carcinoma	DO26475	0;2	-	1
DO50374	3b590d75-ccfb-4da8-a2e9-10fb07e02cea	ESAD-UK	Adenocarcinoma		0;1	-	2
DO39022	fa837b4d-55a7-4dcf-9fdf-cf9c13644df7	THCA-US	Adenocarcinoma	DO39022	0;1	-	2
DO6351	1157a548-6770-4c89-a84c-bcf6f0e96ea8	CLLE-ES	Chronic_lymphocytic_leukemia		0;1;2	-	-
DO51513	1776f326-b12f-4355-8107-80fa6fcd2159	PACA-CA	Adenocarcinoma		0;2	1	-
DO37418	978ae91e-6ebe-4efa-97ff-cfad511ae7b3	SKCM-US	Melanoma	DO37418	0	1;2	-
DO36015	86cbb7ad-b22b-414f-a122-77d38c77207d	PBCA-DE	Non-diffuse_glioma		0;1	-	2
DO50395	3a18aa52-b6e2-4d03-ad05-ef99d653f0e0	ESAD-UK	Adenocarcinoma		0;2	-	1
DO50438	d1842491-29ff-4801-8c8a-4d619f749dd1	ESAD-UK	Adenocarcinoma		0	2	1
DO218280	f35f7712-d5c6-47f6-98ed-704edbbc1e19	ORCA-IN	Squamous_cell_carcinoma		0;2	-	1
DO47747	c79ce3d3-4758-4f52-9da1-38f994c99f4e	STAD-US	Adenocarcinoma	DO47747	0;2	-	1
DO44885	03c88506-d72e-4a44-a34e-a7f0564f1799	LIHC-US	Hepatocellular_carcinoma	DO44885	2	1	0
DO218230	81c7a8c1-8a6a-4e78-a72c-f7c021c67ff7	GACA-CN	Adenocarcinoma		0;1;2	-	-
DO5375	1bb3a1c7-4d7b-4fb6-b54d-e94cbd0e32aa	BRCA-US	Adenocarcinoma	DO5375	0;1;2	-	-
DO37599	d056645f-4dd3-49f3-b0a4-2293e2b4d82c	SKCM-US	Melanoma	DO37599	0;1;2	-	-
DO51131	3e86e68b-d083-4450-b056-4cd0f8d4a084	PRAD-CA	Adenocarcinoma		0;1;2	-	-
DO48712	0cdbabf2-c623-11e3-bf01-24c6515278c0	LIRI-JP	Hepatocellular_carcinoma		0;2	-	1
DO50793	40b1e928-c623-11e3-bf01-24c6515278c0	LIRI-JP	Hepatocellular_carcinoma		0;1;2	-	-
DO52713	8c4038b6-c02a-46db-9514-c13b88d9bf48	CLLE-ES	Chronic_lymphocytic_leukemia		0	1	2
DO47150	a2034620-e4b5-4d4f-ac05-7fc1c098eb40	RECA-EU	Renal_cell_carcinoma_proximal_tubules		0	1	2
DO46973	0168a2a6-c3af-4d58-a51c-d33f0fc7876d	RECA-EU	Renal_cell_carcinoma_proximal_tubules		0	-	1;2
DO23508	54354d24-c622-11e3-bf01-24c6515278c0	LIRI-JP	Hepatocellular_carcinoma		0	2	1
DO52610	f221c897-6ad0-0df9-e040-11ac0c4813ef	BOCA-UK	Sarcoma_bone		1;2	0	-
DO52584	f82d213f-9843-28eb-e040-11ac0d483e48	BOCA-UK	Sarcoma_bone		0;1;2	-	-
DO34432	046d7386-95c8-4501-9e55-c85bec272a7a	PACA-AU	Adenocarcinoma		0;1	2	-
DO4449	8691c87f-2468-44bb-a670-3dccd6da33c6	BRCA-US	Adenocarcinoma	DO4449	1;2	0	-
DO51045	e41bc2ec-3e0b-4c37-806b-3f6f25c8c4db	PRAD-CA	Adenocarcinoma		0;1;2	-	-
DO51126	69dbe6ef-f5de-4c1f-b2f2-963dcb6ccd3e	PRAD-CA	Adenocarcinoma		1	-	0;2
DO46370	2a8d63eb-0174-4213-9214-413f391f512c	OV-AU	Adenocarcinoma		0;1;2	-	-
DO51491	183b04f5-107f-496c-8e9a-8263dd00cffa	PACA-CA	Adenocarcinoma		2	0;1	-
DO35148	33bcd589-80db-4a58-8f83-a48cb60e0fda	PACA-CA	Adenocarcinoma		0;1	-	2
DO32837	bbbc531a-dd41-40b7-ae59-e35508aea0c7	PACA-AU	Adenocarcinoma		0	-	1;2
DO50356	0efb6e20-236d-4640-9373-6fc03e67d090	ESAD-UK	Adenocarcinoma		1	0;2	-
DO52666	e84e0649-a2e8-4873-9cb6-1aa65601ae3a	MALY-DE	Mature_B-cell_lymphoma		0;1;2	-	-
DO48969	13446fc4-9fa6-4bb3-a00a-b9265b41eb12	PBCA-DE	Medulloblastoma		0;1	-	2
DO50329	e7a0889c-dd8c-4230-9c63-384f1f6ee577	ESAD-UK	Adenocarcinoma		1	0;2	-
DO46327	a330a96e-9897-4605-b5f1-5b5ef45cd365	OV-AU	Adenocarcinoma		1	0	2
DO23786	23d86395-9e20-4cf9-bf7e-f76544a1f772	LUAD-US	Adenocarcinoma	DO23786	0;1;2	-	-
DO39062	1d97ba51-d981-4986-9f71-c2b6cb9961c3	THCA-US	Adenocarcinoma	DO39062	1;2	-	0
DO45183	8eb90ea4-c622-11e3-bf01-24c6515278c0	LIRI-JP	Hepatocellular_carcinoma		0;1;2	-	-
DO38635	dc537fcf-d910-4c4b-8af9-e7da429f2633	STAD-US	Adenocarcinoma	DO38635	1	0	2
DO22838	dcf45005-7e6d-4c26-9994-f973da7e814f	LIHC-US	Hepatocellular_carcinoma	DO22838	2	0	1
DO218212	fc8130df-30a5-3e6a-e040-11ac0d485de2	BRCA-EU	Adenocarcinoma		2	0;1	-
DO44103	c67409b2-ac25-42a0-8543-4636ef132fe4	BRCA-US	Adenocarcinoma	DO44103	0;1;2	-	-
DO22978	c285c2fa-24b4-47a1-874d-86e74b002b05	LIHC-US	Hepatocellular_carcinoma	DO22978	0;1;2	-	-
DO50431	f9c3eaad-a0d9-8bf8-e040-11ac0d481d8e	PRAD-UK	Adenocarcinoma		1;2	-	0
DO46759	4b5d9d8c-ff95-45f4-9287-2804e8a98ade	PAEN-AU	Neuroendocrine_tumor		2	0	1
DO22106	88395c0e-4afe-434d-8b20-5a3eef8b7f00	LGG-US	Diffuse_glioma	DO22106	0;1;2	-	-
DO45127	532259b8-c622-11e3-bf01-24c6515278c0	LIRI-JP	Hepatocellular_carcinoma		0;1;2	-	-
DO220360	c00de7a0-0b09-4e07-988c-ef2a7f8e932a	KICH-US	Renal_cell_carcinoma_distal_tubules	DO220360	0;2	1	-
DO220892	a6e24c2a-26b9-409c-bbcd-a8fcdd1e437c	MELA-AU	Melanoma		0	1;2	-
DO50848	712e5f3c-c623-11e3-bf01-24c6515278c0	LIRI-JP	Hepatocellular_carcinoma		0	1;2	-
DO35904	bb91765e-4c55-4e7d-93e8-77face8c91f4	PBCA-DE	Non-diffuse_glioma		0;2	1	-
DO46869	79fa8423-2014-4536-a1f9-cb48aed3c45f	RECA-EU	Renal_cell_carcinoma_proximal_tubules		1	-	0;2
DO20082	2c581a74-7716-4c20-b366-a8e1d9a901f6	KIRC-US	Renal_cell_carcinoma_proximal_tubules	DO20082	0;1	-	2
DO222286	08d2a566-8407-4e9b-836c-bf5e1e9f85b2	GACA-CN	Adenocarcinoma		1;2	0	-
DO45097	2ecd8358-c622-11e3-bf01-24c6515278c0	LIRI-JP	Hepatocellular_carcinoma		0;1	2	-
DO16015	29fc38aa-f367-46a3-a14d-a5f657ad0caa	HNSC-US	Squamous_cell_carcinoma	DO16015	0;2	-	1
DO35959	8ce95cae-6adb-4bac-b072-94e2d9b70017	PBCA-DE	Non-diffuse_glioma		0;1;2	-	-
DO49695	c36213e4-c057-46f5-ada5-f1f921855bb4	LIHC-US	Hepatocellular_carcinoma	DO49695	0;1	2	-
DO218554	7625877a-7a2b-466f-944b-9e56689ad47b	ORCA-IN	Squamous_cell_carcinoma		0;1;2	-	-
DO23517	99bdc3da-c622-11e3-bf01-24c6515278c0	LIRI-JP	Hepatocellular_carcinoma		1	0	2
DO33984	3e4d0e50-8cf4-4eb0-a00a-ccf0484ecc2f	PACA-AU	Adenocarcinoma		0;1	-	2
DO36226	ddc422e4-87e2-4fc0-b56b-ddc2d6a92f58	PRAD-US	Adenocarcinoma	DO36226	0;2	-	1
DO49079	d91f487e-0895-44ef-aeb1-a62bd576f8b0	PACA-AU	Adenocarcinoma		0;1;2	-	-
DO22994	9c681cd9-25fb-42ac-aa6b-bb962882fa22	LIHC-US	Hepatocellular_carcinoma	DO22994	0;2	1	-
DO49127	71ef8379-03a0-4b81-92c9-1ba666fe4d7a	PACA-AU	Adenocarcinoma		1;2	-	0
DO46378	c767254e-b289-4904-a80f-050cf01ff8ba	OV-AU	Adenocarcinoma		0;1	2	-
DO48159	248fd0ed-f14c-40b8-9f14-e9c7adf16e22	THCA-US	Adenocarcinoma	DO48159	0;1	-	2
DO52619	f8515e5a-7de3-6be3-e040-11ac0c480d6d	BOCA-UK	Sarcoma_bone		1;2	0	-
DO220157	56681386-d407-4f53-ae4f-6c04437652f7	SARC-US	Sarcoma_soft_tissue	DO220157	2	-	0;1
DO218487	c4e048de-1d43-4fbd-8289-9279b16c8a3a	GACA-CN	Adenocarcinoma		0;2	-	1
DO48516	2425a532-f562-423a-88f5-228642f53875	KIRP-US	Renal_cell_carcinoma_proximal_tubules	DO48516	1	0;2	-
DO35547	d8e2af63-afe0-4f15-88b4-78118cf68160	PBCA-DE	Medulloblastoma		0;1	2	-
DO35611	55c75a2a-f3d2-4469-9d23-604cf539d548	PBCA-DE	Medulloblastoma		1;2	-	0
DO35737	8404ef5b-7a64-47fe-98f9-3f63619d2d99	PBCA-DE	Medulloblastoma		1	2	0
DO15527	1db83e80-bdf7-4d8d-8008-bd8406d641fc	HNSC-US	Squamous_cell_carcinoma	DO15527	0	-	1;2
DO6370	278b2498-1d64-493b-ac43-3489ec86f313	CLLE-ES	Chronic_lymphocytic_leukemia		1	0;2	-
DO46368	f988e698-9b34-45ce-ba4c-74e06e9cae4a	OV-AU	Adenocarcinoma		1;2	0	-
DO36265	b68c5ec2-0875-4d77-b4b7-738d2b2f313c	PRAD-US	Adenocarcinoma	DO36265	1	0	2
DO35564	04b9837e-9ab5-4eb9-9a9c-ef49e3a62662	PBCA-DE	Medulloblastoma		1;2	-	0
DO36099	6239e340-d50c-45b1-a7ca-e1135671ae0f	PBCA-DE	Non-diffuse_glioma		0;1;2	-	-
DO219967	7d734d06-f2b1-4924-a201-620ac8084c49	SARC-US	Sarcoma_soft_tissue	DO219967	0;1	2	-
DO51497	a3210fd0-344c-468e-8ff2-2d0869a2fb75	PACA-CA	Adenocarcinoma		0;1;2	-	-
DO46755	59e2d6d1-debd-4796-ab0c-6a5673a990fc	PAEN-AU	Neuroendocrine_tumor		0;1;2	-	-
DO27795	874f64e9-8a0d-4f88-92c4-7e831842b1d1	MALY-DE	Mature_B-cell_lymphoma		0;1;2	-	-
DO48925	8efb116f-4ecf-4191-8ebf-90a94c1880cf	PBCA-DE	Medulloblastoma		1	0;2	-
DO1016	f393bb0a-df7d-645c-e040-11ac0d484550	BRCA-UK	Adenocarcinoma		0;1;2	-	-
DO7822	31f02f48-44a4-445e-ac3d-e9bf3d8d25a2	COAD-US	Adenocarcinoma	DO7822	2	0	1
DO48893	bdc039d6-4817-4e6f-b8c6-a40b1e8e1a06	PBCA-DE	Medulloblastoma		1	0	2
DO217814	8867bdef-3a8d-433e-b10f-d752e2cbb022	GACA-CN	Adenocarcinoma		1;2	-	0
DO11292	eab71331-53d3-4cf5-96c9-5121a3962c27	GBM-US	Diffuse_glioma	DO11292	1;2	0	-
DO51492	25c32aca-6738-43ef-a103-243f2f9a3b43	PACA-CA	Adenocarcinoma		0;1	2	-
DO220912	681e2301-2057-40e4-ab63-934775d63faa	MELA-AU	Melanoma		0;1;2	-	-
DO37703	66d312fc-809d-428b-98e3-a29d211db35c	SKCM-US	Melanoma	DO37703	0;1	2	-
DO48918	6d3d5531-16b4-46ec-bd7e-394946855d62	PBCA-DE	Medulloblastoma		0;2	1	-
DO35725	5c775f90-83d4-4c1e-88c2-4e1ed1daa96f	PBCA-DE	Medulloblastoma		1;2	-	0
DO35138	3fb8f017-576f-4901-b8bf-3a58e5d43de3	PACA-CA	Adenocarcinoma		0;1	2	-
DO217908	f7d7b3db-02af-61cb-e040-11ac0c480c03	BRCA-EU	Adenocarcinoma		0	-	1;2
DO46388	2b40a733-7a63-4bb8-a953-95a4ee28f962	OV-AU	Adenocarcinoma		1;2	0	-
DO31150	42af8f74-fd4b-486d-bc11-db53cc471d62	OV-US	Adenocarcinoma	DO31150	0	2	1
DO13869	b60392fb-43d9-4c9c-b91b-ded40492e61c	GBM-US	Diffuse_glioma	DO13869	0;1	-	2
DO52661	71982a1b-52a4-440f-bd5d-62a0e6cc7fd9	MALY-DE	Mature_B-cell_lymphoma		0;1	-	2
DO13072	7163a0f7-2c69-40b8-8857-8ab3f46f0acf	GBM-US	Diffuse_glioma	DO13072	0;1;2	-	-
DO7328	6ea6b5e4-cdc4-4e3a-bde2-8089d2a4d7eb	CLLE-ES	Chronic_lymphocytic_leukemia		0;2	-	1
DO36360	d32f41fb-0744-4a62-81f6-0260c4920049	PRAD-US	Adenocarcinoma	DO36360	1;2	-	0
DO20928	642e1379-1061-40bc-9a4c-f7c191e84d9d	KIRP-US	Renal_cell_carcinoma_proximal_tubules	DO20928	0;2	-	1
DO220842	b35d9a68-29f4-49ab-b83e-b5151679e3af	MELA-AU	Melanoma		1;2	-	0
DO52154	ed4b53cb-5473-4bc1-9d84-0b0ad93cbd57	PAEN-IT	Neuroendocrine_tumor		0;2	1	-
DO40274	79169c46-7049-4576-9885-63973db76ab9	THCA-US	Adenocarcinoma	DO40274	0;1	-	2
DO19380	267a9862-17bd-4056-ba4a-1f373736ffbb	KIRC-US	Renal_cell_carcinoma_proximal_tubules	DO19380	0;1;2	-	-
DO37427	affa4ef4-02ec-40f1-b6a2-739f8bf2afa9	SKCM-US	Melanoma	DO37427	1	0	2
DO49421	6b20f942-7b89-497c-8a2e-ccce74d20ca9	PACA-CA	Adenocarcinoma		0;1	2	-
DO18016	64446aec-c125-4c81-b9cc-62482cb1aaed	KIRC-US	Renal_cell_carcinoma_proximal_tubules	DO18016	0;1	-	2
DO36239	581be6cf-9778-49c3-9c77-1316eaa78929	PRAD-US	Adenocarcinoma	DO36239	1;2	-	0
DO51251	3f98d326-5676-4257-9af8-0a5f5d3c2527	SKCM-US	Melanoma	DO51251	1;2	-	0
DO50783	3a49a936-c623-11e3-bf01-24c6515278c0	LIRI-JP	Hepatocellular_carcinoma		0;2	-	1
DO218605	fc8130e0-a539-dda8-e040-11ac0c48326a	BRCA-EU	Adenocarcinoma		0;1	2	-
DO52530	a971ac23-0664-405d-9f5c-9ca892af003e	EOPC-DE	Adenocarcinoma		0;1;2	-	-
DO52591	f8425828-5b0f-23a8-e040-11ac0d484128	BOCA-UK	Sarcoma_bone		2	1	0
DO50406	c9f91ded-3b04-4cd1-8ea6-bbc635a8a4f0	ESAD-UK	Adenocarcinoma		2	0	1
DO20915	d8415cf6-8e4d-4c54-811e-199da14237f1	KIRP-US	Renal_cell_carcinoma_proximal_tubules	DO20915	0;1;2	-	-
DO49090	4cbe411b-b05e-46bd-bea8-126289a0866c	PACA-AU	Adenocarcinoma		1;2	-	0
DO46356	6c31d730-1734-44ac-92b3-760981528723	OV-AU	Adenocarcinoma		0	1	2
DO35585	589daa3f-0b76-4c9c-b494-048955e36052	PBCA-DE	Medulloblastoma		1;2	-	0
DO50321	ded8b673-53df-4038-a375-7cd0fd2a1b9f	ESAD-UK	Adenocarcinoma		0;1;2	-	-
DO6470	1de83d45-8492-4b83-9055-a9f43b823f91	CLLE-ES	Chronic_lymphocytic_leukemia		0;1	2	-
DO37515	2399ab13-abfa-480e-9fda-7947edc420be	SKCM-US	Melanoma	DO37515	0;2	-	1
DO51100	ed7be9ae-e603-4731-8d91-a8285abaee33	PRAD-CA	Adenocarcinoma		0;2	-	1
DO5808	f8f749b7-547d-49fa-9da2-44eed962b6fd	BRCA-US	Adenocarcinoma	DO5808	0;2	-	1
DO31551	14ed7388-41ed-43d4-afb2-04cd6410d5d2	OV-US	Adenocarcinoma	DO31551	0;1	-	2
DO218174	fc8130df-1cdd-cade-e040-11ac0d485dec	BRCA-EU	Adenocarcinoma		0;1	-	2
DO48896	4d690424-b015-46ae-885d-aa6d9031f66f	PBCA-DE	Medulloblastoma		0;1;2	-	-
DO39956	17a66d24-de77-4f2a-a8ad-d2c6a69e7671	THCA-US	Adenocarcinoma	DO39956	0;2	1	-
DO22956	d6ccfd6f-2ea9-499d-a25d-4ba9d4a9258e	LIHC-US	Hepatocellular_carcinoma	DO22956	1;2	-	0
DO50401	cb381d49-4546-400c-af02-f877083caa0a	ESAD-UK	Adenocarcinoma		0;1	-	2
DO26512	84e601b7-dfa5-4cd5-9fef-07f03967a0d4	LUSC-US	Squamous_cell_carcinoma	DO26512	0;1	2	-
DO48959	889fb525-5055-4408-a12e-17f1225c9d29	PBCA-DE	Medulloblastoma		0;2	-	1
DO36431	03cff38d-7e29-4409-a508-749bddb1b3df	READ-US	Adenocarcinoma	DO36431	2	-	0;1
DO50419	f9c0a0d9-5af6-4476-e040-11ac0d4830d3	PRAD-UK	Adenocarcinoma		0;1	2	-
DO51184	acb5e263-111b-43d8-9bd1-adb9a54e0fc0	PAEN-AU	Neuroendocrine_tumor		0;1;2	-	-
DO10813	39e32615-0160-4f13-b330-50748f5d87ed	EOPC-DE	Adenocarcinoma		0;1;2	-	-
DO3037	546b982f-60d9-43df-9761-09369afbee2d	BRCA-US	Adenocarcinoma	DO3037	0;2	-	1
DO52029	b537bc07-9998-49f4-bbbe-5b617152bfd9	HNSC-US	Squamous_cell_carcinoma	DO52029	0;2	1	-
DO35988	afd1f2e0-343c-416d-8e8f-2177f312c2f0	PBCA-DE	Non-diffuse_glioma		1;2	0	-
DO6352	e1f0c565-6ed3-4e42-bc3e-c7b0003e837a	CLLE-ES	Chronic_lymphocytic_leukemia		0	1;2	-
DO46953	50a5970d-a0cb-4251-8ab0-74ad0e94be9a	RECA-EU	Renal_cell_carcinoma_proximal_tubules		1;2	-	0
DO220126	cb5e1546-cda6-4991-911c-f3dd9f1a475a	SARC-US	Sarcoma_soft_tissue	DO220126	1;2	0	-
DO52583	f8809cee-8f81-28f8-e040-11ac0d4873bf	BOCA-UK	Sarcoma_bone		0	1;2	-
DO23509	59632e7e-c622-11e3-bf01-24c6515278c0	LIRI-JP	Hepatocellular_carcinoma		2	0	1
DO27805	068f4f69-d2fe-4f25-912e-ca7d4623efb6	MALY-DE	Mature_B-cell_lymphoma		1	-	0;2
DO42536	ec31e921-0782-4f77-ac23-4190af1e61ee	UCEC-US	Adenocarcinoma	DO42536	0;1	2	-
DO48736	1fd69adc-c623-11e3-bf01-24c6515278c0	LIRI-JP	Hepatocellular_carcinoma		0;1;2	-	-
DO52677	8fc11cb6-9d79-41c3-bb45-0dadda890e8d	MALY-DE	Mature_B-cell_lymphoma		1;2	-	0
DO218347	f7f66114-e321-1d4c-e040-11ac0d48541a	BRCA-EU	Adenocarcinoma		0;1	2	-
DO45239	d182b67c-c622-11e3-bf01-24c6515278c0	LIRI-JP	Hepatocellular_carcinoma		0;1;2	-	-
DO35937	d00625b4-6e0e-4d96-8e4c-8f1ddcc7aded	PBCA-DE	Non-diffuse_glioma		0;1;2	-	-
DO40867	a0e317b1-3f3b-4d25-b2d9-fcc2211dfda3	UCEC-US	Adenocarcinoma	DO40867	0;1	2	-
DO35898	0292a46f-a282-4b7f-a7d6-ac55cc7324fb	PBCA-DE	Non-diffuse_glioma		2	0;1	-
DO52131	5174f450-0bf7-4237-a53e-844064f0e701	PAEN-IT	Neuroendocrine_tumor		0;2	-	1
DO48964	70990332-7702-45e2-84cb-8bbff773f160	PBCA-DE	Medulloblastoma		0;1	-	2
DO48955	b16780b0-75ba-4304-87e0-33f1e321b622	PBCA-DE	Medulloblastoma		0	1	2
DO47268	0dd0718d-5ddf-4c59-8c47-0f51303daeb5	SKCM-US	Melanoma	DO47268	0;2	-	1
DO45179	8c5f9574-c622-11e3-bf01-24c6515278c0	LIRI-JP	Hepatocellular_carcinoma		0;1;2	-	-
DO6552	2a7f6aac-8f94-4815-8b94-0ea7db71135c	CLLE-ES	Chronic_lymphocytic_leukemia		1	0	2
DO35216	91b6fd6b-547a-47e4-8ecb-a6f1826ccfd3	PACA-CA	Adenocarcinoma		0	1	2
DO48723	17de5b12-c623-11e3-bf01-24c6515278c0	LIRI-JP	Hepatocellular_carcinoma		0;1;2	-	-
DO36095	6f4d836f-e86f-4b12-9549-7117f59e3d4a	PBCA-DE	Non-diffuse_glioma		0	1;2	-
DO51109	86874a67-aa86-45f1-be32-3b2722ebedec	PRAD-CA	Adenocarcinoma		1	2	0
DO220880	f07b9192-c86f-4ee4-a3b5-feb9c5098bf4	MELA-AU	Melanoma		0;1	2	-
DO6231	1c0e384f-7254-4afe-93c0-b3fc6c6a7894	BRCA-US	Adenocarcinoma	DO6231	1;2	-	0
DO51103	4c5228b5-bf31-4abd-a47c-d088e16dba13	PRAD-CA	Adenocarcinoma		2	0	1
DO45197	9cb80280-c622-11e3-bf01-24c6515278c0	LIRI-JP	Hepatocellular_carcinoma		1;2	-	0
DO8658	d9690a27-bb02-498e-b15c-ee76e31d16ee	COAD-US	Adenocarcinoma	DO8658	2	0	1
DO48902	8a8dd718-c46e-462a-9793-83d88f5caa7f	PBCA-DE	Medulloblastoma		0;2	1	-
DO46980	bb659e7c-0b97-41b5-ac10-a66bb1f6f283	RECA-EU	Renal_cell_carcinoma_proximal_tubules		0;1	2	-
DO52561	fca3f7d0-2231-661c-e040-11ac0c4832fd	BRCA-UK	Adenocarcinoma		0;1;2	-	-
DO44088	e3ef5cad-4d6e-4f04-babb-a908ee02644b	COAD-US	Adenocarcinoma	DO44088	0;1;2	-	-
DO34680	1168944c-5451-4a18-8758-88bf5723bdd9	PACA-AU	Adenocarcinoma		0;1;2	-	-
DO220118	408ed640-75f6-4346-bdd0-3b93c51adae5	SARC-US	Sarcoma_soft_tissue	DO220118	0;2	1	-
DO26230	9ffcb7fa-424c-4f93-87a7-ce5e9053c613	LUAD-US	Adenocarcinoma	DO26230	0	1;2	-
DO23542	e127e9e4-c622-11e3-bf01-24c6515278c0	LIRI-JP	Hepatocellular_carcinoma		1;2	-	0
DO220828	fc8130e3-023d-c7d4-e040-11ac0c483295	BRCA-EU	Adenocarcinoma		1;2	0	-
DO45057	3b02a7a7-e5bc-4e77-b691-521603630b00	LINC-JP	Hepatocellular_carcinoma		1;2	-	0
DO220902	63762458-902a-4329-a823-703b54cb5f9d	MELA-AU	Melanoma		0;1	2	-
DO48965	d9338d73-1d5e-4808-91f2-b5a09f7342de	PBCA-DE	Medulloblastoma		0;1;2	-	-
DO31869	7a921087-8e62-4a93-a757-fd8cdbe1eb8f	OV-US	Adenocarcinoma	DO31869	0	2	1
DO47841	a2ee5dde-4342-4e78-88c5-3c9a8e10cbf5	STAD-US	Adenocarcinoma	DO47841	1;2	-	0
DO18839	39c55051-e1bc-4081-962a-17205645de45	KIRC-US	Renal_cell_carcinoma_proximal_tubules	DO18839	2	0	1
DO10825	1f04210a-0c2e-4bb8-ac8e-86198e5f1d34	EOPC-DE	Adenocarcinoma		0;1	2	-
DO218517	55e520f4-0e4b-41a2-9951-c4e9f323100b	GACA-CN	Adenocarcinoma		0;2	1	-
DO51073	dcc938da-3e45-4c2f-ae0f-47817be04518	PRAD-CA	Adenocarcinoma		2	0	1
DO47128	e5c89fcf-cc57-4fad-a138-ea47ee9ea225	RECA-EU	Renal_cell_carcinoma_proximal_tubules		0;2	-	1
DO36335	9f5e6063-d19e-4f56-b3f9-5c2260d3bfc9	PRAD-US	Adenocarcinoma	DO36335	0;1	-	2
DO26540	387c6519-6529-4074-a5ab-00f8052a5732	LUSC-US	Squamous_cell_carcinoma	DO26540	1;2	0	-
DO28521	ff3fe4a3-7d19-4d4d-81b6-aaa41ba5bf39	OV-US	Adenocarcinoma	DO28521	1	-	0;2
DO218827	f7f6619b-fae8-3381-e040-11ac0c483f78	BRCA-EU	Adenocarcinoma		0;1	-	2
DO26280	b7f11036-7ac4-41bc-a9a4-64162725fdfc	LUAD-US	Adenocarcinoma	DO26280	1	2	0
DO12952	6de41ac1-229b-40b9-a494-5588c284351d	GBM-US	Diffuse_glioma	DO12952	0	1	2
DO51067	7fe96e71-436d-49d4-9e47-e104e1203568	PRAD-CA	Adenocarcinoma		0;2	1	-
DO15870	5193a482-6ed9-4504-bd7c-c8b9e4103577	HNSC-US	Squamous_cell_carcinoma	DO15870	2	1	0
DO48939	72b62805-76f9-476a-b876-a781e69a2c90	PBCA-DE	Medulloblastoma		0;1;2	-	-
DO35544	7f22b0f7-4040-4c84-939e-894c3050ef5d	PBCA-DE	Medulloblastoma		1;2	-	0
DO50409	f2e639cc-c30c-459f-8afc-7ace7d0209c5	ESAD-UK	Adenocarcinoma		0;2	1	-
DO45121	4c183106-c622-11e3-bf01-24c6515278c0	LIRI-JP	Hepatocellular_carcinoma		1;2	-	0
DO28089	2c9dc04b-e9ec-4cf1-ab2c-a18edb30dd37	OV-US	Adenocarcinoma	DO28089	1;2	0	-
DO32596	9a5bb831-8cb8-4de0-b94b-088cb38def1a	OV-US	Adenocarcinoma	DO32596	0;1	2	-
DO221539	ecfe388a-99f5-44b9-9226-a6ae6d892538	PACA-CA	Adenocarcinoma		1;2	0	-
DO38911	13642cf8-9840-4a7d-a26a-95f65b2c70c3	THCA-US	Adenocarcinoma	DO38911	0;1;2	-	-
DO50811	4fdc8980-c623-11e3-bf01-24c6515278c0	LIRI-JP	Hepatocellular_carcinoma		2	-	0;1
DO52662	866ecfe7-caa6-4565-9418-6b9d6c8a3b43	MALY-DE	Mature_B-cell_lymphoma		1;2	0	-
DO51118	a6045753-60bb-4e65-bc89-1ef0b47aab35	PRAD-CA	Adenocarcinoma		1;2	-	0
DO35871	11ae45fb-05f6-425a-9295-d50d13407006	PBCA-DE	Non-diffuse_glioma		0;1;2	-	-
DO50825	5bb37ffc-c623-11e3-bf01-24c6515278c0	LIRI-JP	Hepatocellular_carcinoma		0;1	2	-
DO10841	bb5bedd3-d8fc-4739-8e6b-9e37223f8be2	ESAD-UK	Adenocarcinoma		0;1;2	-	-
DO43658	dec775c5-7d9a-4dc5-b399-dc4b7ba49d73	UCEC-US	Adenocarcinoma	DO43658	1;2	-	0
DO52669	f047cb85-8f88-45d5-83c3-0416c9f3fff7	MALY-DE	Mature_B-cell_lymphoma		2	0	1
DO10829	3e7a30e6-2202-40bd-bfc1-0383604050da	EOPC-DE	Adenocarcinoma		1;2	-	0
DO45071	50b61288-1412-4104-92e6-8b1a359ef399	LINC-JP	Hepatocellular_carcinoma		2	1	0
DO23687	309f5324-5608-4f62-b744-5ab268b70927	LUAD-US	Adenocarcinoma	DO23687	0	-	1;2
DO26427	34881c6b-f59f-42c0-9f29-9c5c47262ae6	LUSC-US	Squamous_cell_carcinoma	DO26427	0;1	-	2
DO51502	f4e673a9-5b85-46e7-bcac-2ce6e1026896	PACA-CA	Adenocarcinoma		1;2	0	-
DO50802	47050918-c623-11e3-bf01-24c6515278c0	LIRI-JP	Hepatocellular_carcinoma		1;2	0	-
DO6898	a9a240f3-d237-4bb8-b968-e4a3cc7c2633	CLLE-ES	Chronic_lymphocytic_leukemia		0	1	2
DO35892	7f9382a5-f6da-4fe8-93ad-6adc91f508fa	PBCA-DE	Non-diffuse_glioma		0;1	-	2
DO218254	fc8130df-897d-5404-e040-11ac0d485e0a	BRCA-EU	Adenocarcinoma		1	0;2	-
DO27326	7ac0b303-d685-4fa5-bfec-34d2ba1dbc8e	LUSC-US	Squamous_cell_carcinoma	DO27326	1;2	-	0
DO15591	de8ef60b-4dbe-4aa8-adef-6f58cdfada29	HNSC-US	Squamous_cell_carcinoma	DO15591	0;1	-	2
DO222275	498ecf81-921d-4df9-a6a4-a625f484e823	GACA-CN	Adenocarcinoma		2	-	0;1
DO35668	13c7065e-6780-4571-978e-a7c13078ff50	PBCA-DE	Medulloblastoma		1;2	-	0
DO50780	380593d8-c623-11e3-bf01-24c6515278c0	LIRI-JP	Hepatocellular_carcinoma		1	-	0;2
DO219964	968929b0-6bfb-4a2c-bd4d-570bfcdb8a6a	SARC-US	Sarcoma_soft_tissue	DO219964	0;1	2	-
DO51171	1b7838c9-c685-41c3-b184-a2e40c7c4dc7	PAEN-AU	Neuroendocrine_tumor		0;1	-	2
DO220355	148536ce-ee2a-4952-a19d-10d6f44146b9	KICH-US	Renal_cell_carcinoma_distal_tubules	DO220355	0;2	1	-
DO36051	129d2c6c-6688-4b29-bfa7-8df3fe77b25a	PBCA-DE	Non-diffuse_glioma		0;2	-	1
DO45135	5e9c69d2-c622-11e3-bf01-24c6515278c0	LIRI-JP	Hepatocellular_carcinoma		0;2	1	-
DO7136	f1fdacf3-2bb5-400c-895d-ec7f472fa0d4	CLLE-ES	Chronic_lymphocytic_leukemia		1	0	2
DO222276	37e5d47b-851b-47de-ba6a-fd2835644011	GACA-CN	Adenocarcinoma		0	1	2
DO1290	13c312ec-0add-4758-ab8d-c193e2e08c6d	BRCA-US	Adenocarcinoma	DO1290	1	0	2
DO46358	6821446e-8e76-46fe-b0b9-47feb46d2585	OV-AU	Adenocarcinoma		0;1;2	-	-
DO25737	9c7b3ac8-1352-49cd-8a8c-df6b19f6fd64	LUAD-US	Adenocarcinoma	DO25737	0;2	-	1
DO52127	c766274a-3c1e-443f-9ed4-c0e2b9c904d1	PAEN-IT	Neuroendocrine_tumor		0;2	1	-
DO22417	86386b36-2950-4479-b79f-4b347053c8bc	LGG-US	Diffuse_glioma	DO22417	0;2	1	-
DO22548	d414e076-dcb6-4edf-adef-0abdc57354ea	LGG-US	Diffuse_glioma	DO22548	0;1	-	2
DO27815	a31b6123-c1b7-4cd0-86d8-b2e640cce9da	MALY-DE	Mature_B-cell_lymphoma		0;2	-	1
DO45055	11473a98-d953-45f9-abf5-709b68a4bae8	LINC-JP	Hepatocellular_carcinoma		1;2	-	0
DO35723	e9d607e8-41c3-4210-870b-a9ab9b1d1c8c	PBCA-DE	Medulloblastoma		1;2	0	-
DO52652	3e7ccab5-5b1d-4147-b907-77cab8f0837e	MALY-DE	Mature_B-cell_lymphoma		0;1;2	-	-
DO32863	ee8ba991-8c96-476e-b096-49f3aaaffc2f	PACA-AU	Adenocarcinoma		0	-	1;2
DO51085	41027c0b-85af-4c78-bba0-0da63cd75fa9	PRAD-CA	Adenocarcinoma		0;1	2	-
DO17178	fd74de4d-6973-4597-a541-e8a13d80ad55	KIRC-US	Renal_cell_carcinoma_proximal_tubules	DO17178	0;1	-	2
DO33488	0cf9bbc2-cbd5-4b64-8d90-cfa416307b39	PACA-AU	Adenocarcinoma		0;1;2	-	-
DO48900	90ab64be-2229-4a8e-b864-4260b6cb39e9	PBCA-DE	Medulloblastoma		0;1	2	-
DO49427	52f43b72-15ea-40a0-a3b4-4bf22bc0bf25	PACA-CA	Adenocarcinoma		0;2	-	1
DO2629	dabb5a94-9706-4429-8db0-c328e2004340	BRCA-US	Adenocarcinoma	DO2629	1;2	-	0
DO48694	ee7b8074-c622-11e3-bf01-24c6515278c0	LIRI-JP	Hepatocellular_carcinoma		1	0;2	-
DO9074	2cdc4cce-0877-4ec1-85f5-20c909912e65	COAD-US	Adenocarcinoma	DO9074	0;2	1	-
DO51083	a6d8467e-88e3-4ea5-8583-61c5ab9747ae	PRAD-CA	Adenocarcinoma		0;1;2	-	-
DO220138	16d33e09-2e21-4da2-8e57-e78ce28c4408	SARC-US	Sarcoma_soft_tissue	DO220138	1;2	-	0
DO26572	24badf07-8615-48a3-8d6e-45c3d783f18d	LUSC-US	Squamous_cell_carcinoma	DO26572	0;1	-	2
DO9700	3c019b2f-52ec-40a8-99b5-98c1423ce627	COAD-US	Adenocarcinoma	DO9700	1;2	0	-
DO2096	c61ded54-f80e-4da8-b1d8-e22551c96118	BRCA-US	Adenocarcinoma	DO2096	1;2	0	-
DO220884	76a0d9c9-5e69-44e8-9ed2-6d2e387803fc	MELA-AU	Melanoma		0	2	1
DO46336	e6f7344b-951f-4f3f-b140-7bf53164c462	OV-AU	Adenocarcinoma		0;1	-	2
DO48891	3e1180a5-149c-4e6c-9a29-696e3ba567e3	PBCA-DE	Medulloblastoma		0;1;2	-	-
DO45263	f8733b80-c622-11e3-bf01-24c6515278c0	LIRI-JP	Hepatocellular_carcinoma		2	-	0;1
DO50382	ad4aa4dc-bea4-4f4a-8b1b-8f361112f84f	ESAD-UK	Adenocarcinoma		0;1;2	-	-
DO33368	e56b0990-ff67-47c1-b9ad-87ef1d4aa2ae	PACA-AU	Adenocarcinoma		0;1	2	-
DO51176	2660825c-68f0-4631-948e-6da158edbe9e	PAEN-AU	Neuroendocrine_tumor		0;1	2	-
DO51476	4aa7eabc-0419-4897-b7af-5dcccfd6ac2f	PACA-CA	Adenocarcinoma		1;2	0	-
DO45265	f9718c44-c622-11e3-bf01-24c6515278c0	LIRI-JP	Hepatocellular_carcinoma		2	0	1
DO6430	3de261ea-6478-4f96-8ca1-30be130e945f	CLLE-ES	Chronic_lymphocytic_leukemia		1	2	0
DO48944	c955387a-16e5-447c-8e69-e4c04a9861d5	PBCA-DE	Medulloblastoma		0;2	1	-
DO46767	69fe982d-6ab8-49b7-9efa-8349d60eb076	PAEN-AU	Neuroendocrine_tumor		1	2	0
DO35967	46e503ae-461d-443a-869b-f261c5570de1	PBCA-DE	Non-diffuse_glioma		1	2	0
DO46384	9aecfc8f-62ea-4acf-aa00-d1f0fe6c6556	OV-AU	Adenocarcinoma		1	2	0
DO47165	494701ce-05d4-440b-a65e-d925902b9d42	RECA-EU	Renal_cell_carcinoma_proximal_tubules		0;1;2	-	-
DO36006	ddb6c68e-0c90-4bde-a011-523600ce8b29	PBCA-DE	Non-diffuse_glioma		0	1;2	-
DO48733	1ea7e01c-c623-11e3-bf01-24c6515278c0	LIRI-JP	Hepatocellular_carcinoma		1;2	-	0
DO51178	48b15122-b1e9-4c30-8fc5-70a07686779a	PAEN-AU	Neuroendocrine_tumor		0;1	2	-
DO46394	d4bf6034-aeae-48a6-907b-10e2cc904015	OV-AU	Adenocarcinoma		0;2	-	1
DO46773	cef1fb1c-18fa-453a-b87f-295d3b0bc12b	PAEN-AU	Neuroendocrine_tumor		0;1	-	2
DO37723	fe8c62a6-c113-46e8-ab91-fdb90bb6a59f	SKCM-US	Melanoma	DO37723	0;1;2	-	-
DO48943	0609b182-0396-4755-b463-10f949c5b8bb	PBCA-DE	Medulloblastoma		0;2	1	-
DO44966	6e6ad1a2-f1eb-44d1-9852-f5752afcf5eb	LIHC-US	Hepatocellular_carcinoma	DO44966	1;2	-	0
DO50440	9ae33a63-6b1a-43bf-9205-463c867bcbc4	ESAD-UK	Adenocarcinoma		0	-	1;2
DO26798	96dc785c-8417-4813-8d15-c32b22d78b74	LUSC-US	Squamous_cell_carcinoma	DO26798	1;2	0	-
DO37758	d432e99a-67fb-4609-b90f-99438eee7cae	SKCM-US	Melanoma	DO37758	0;1;2	-	-
DO45219	b1f19de6-c622-11e3-bf01-24c6515278c0	LIRI-JP	Hepatocellular_carcinoma		0	2	1
DO35132	fa9a3247-a465-4fdf-bb64-5afaa83a5d76	PACA-CA	Adenocarcinoma		1	-	0;2
DO45061	145f6dbb-9744-44f7-8485-e440689de3fd	LINC-JP	Hepatocellular_carcinoma		1;2	-	0
DO46488	bc9b66f5-fcb8-4545-ab2d-438bb810edc0	OV-AU	Adenocarcinoma		1;2	-	0
DO218059	f7d128d2-3964-e3bc-e040-11ac0d481667	BRCA-EU	Adenocarcinoma		0;1;2	-	-
DO23735	fa6a60f5-8949-4e01-9435-d3117601627f	LUAD-US	Adenocarcinoma	DO23735	1;2	-	0
DO51528	c0523251-3ac2-4292-bb00-9ae9ea9009f6	PACA-CA	Adenocarcinoma		0;1;2	-	-
DO36000	bc69c97c-65c1-4e1c-a241-d17d3130e024	PBCA-DE	Non-diffuse_glioma		0;2	-	1
DO52601	f841c488-6b8d-6645-e040-11ac0c481418	BOCA-UK	Sarcoma_bone		0;2	-	1
DO18392	fbf937f1-5f30-470c-8a77-46cd1c41e073	KIRC-US	Renal_cell_carcinoma_proximal_tubules	DO18392	0;2	1	-
DO40831	554b9439-7e11-43ec-8bc3-448c59100b9e	UCEC-US	Adenocarcinoma	DO40831	0;2	-	1
DO37435	14630c19-9ee0-4ab3-9d8b-8c3309d1e7d0	SKCM-US	Melanoma	DO37435	0;2	1	-
DO44090	63bc376e-5a3d-44fd-8d77-686dfc41e458	COAD-US	Adenocarcinoma	DO44090	0;1;2	-	-
DO32646	1be8fa2c-8fea-4e8c-90db-c04d9fcdbf49	OV-US	Adenocarcinoma	DO32646	0;1;2	-	-
DO13575	04339769-517c-448d-a7ca-951f83608c60	GBM-US	Diffuse_glioma	DO13575	1;2	0	-
DO26459	43aa4123-0fe2-4071-8a81-cbdd0410b917	LUSC-US	Squamous_cell_carcinoma	DO26459	0;1;2	-	-
DO220358	97c1a300-978d-4df1-9e97-ce2f92b9eff1	KICH-US	Renal_cell_carcinoma_distal_tubules	DO220358	0;1	2	-
DO36801	faff4626-615b-416a-b7a6-9d177dcc94a9	READ-US	Adenocarcinoma	DO36801	0;1	2	-
DO35200	569ff1b4-de87-4309-8484-80549aaf9485	PACA-CA	Adenocarcinoma		0;1;2	-	-
DO14614	54e78de0-d357-4125-a904-ab35e461572b	HNSC-US	Squamous_cell_carcinoma	DO14614	0	1	2
DO51104	4eac784b-084a-4106-9a76-2d9fbec57033	PRAD-CA	Adenocarcinoma		0	1;2	-
DO52513	d1cebf4a-4127-47ee-85cb-465fca2ac445	EOPC-DE	Adenocarcinoma		0;2	1	-
DO52540	fc806c50-2f6e-418d-e040-11ac0d485f01	BRCA-UK	Adenocarcinoma		0;1	2	-
DO28962	5cc7c966-499e-49e3-b509-4eeb00ee03d4	OV-US	Adenocarcinoma	DO28962	0;1;2	-	-
DO52673	8ddcf0d9-312f-4055-8984-55d463face34	MALY-DE	Mature_B-cell_lymphoma		0	1;2	-
DO46571	f1504811-8363-41e6-b43c-62452b1262d3	OV-AU	Adenocarcinoma		0;2	1	-
DO35907	49900a43-d42e-4052-a8cb-1563b82ad0a0	PBCA-DE	Non-diffuse_glioma		0;2	1	-
DO26993	71a2b4a2-88dd-4911-a67e-70b3309c4a12	LUSC-US	Squamous_cell_carcinoma	DO26993	0;2	1	-
DO46836	d4c6061b-5019-4564-806d-4e75910a4690	RECA-EU	Renal_cell_carcinoma_proximal_tubules		1	0;2	-
DO35116	72f82fbd-9838-4082-b605-bc3d80226f16	PACA-CA	Adenocarcinoma		1;2	-	0
DO52520	96b67289-9c42-402b-8e30-9efb4d512bef	EOPC-DE	Adenocarcinoma		0;1;2	-	-
DO35628	aca4d810-9540-4ce3-8ceb-72d396c9b704	PBCA-DE	Medulloblastoma		0;1;2	-	-
DO39798	90883300-d4b6-45d7-af9a-4e4ce4104500	THCA-US	Adenocarcinoma	DO39798	0;2	1	-
DO220348	d113ce88-04ab-4675-b363-92f80c28de34	KICH-US	Renal_cell_carcinoma_distal_tubules	DO220348	0;2	1	-
DO48573	6dc43234-4f07-4c53-8b07-8d78d9dbad3b	PAEN-AU	Neuroendocrine_tumor		0;2	1	-
DO47052	b30dfb8b-8288-4e5a-afc2-3d5bd7bfa26c	RECA-EU	Renal_cell_carcinoma_proximal_tubules		1;2	0	-
DO51157	8e7fe8bb-6b3d-428f-a232-97e6042a0f39	PRAD-CA	Adenocarcinoma		0;1;2	-	-
DO39841	3f039593-91d1-43cb-a06b-41e92f7e8d20	THCA-US	Adenocarcinoma	DO39841	0	-	1;2
DO47249	fec30898-f86b-4207-aa78-de77142c8f50	RECA-EU	Renal_cell_carcinoma_proximal_tubules		1;2	-	0
DO50402	33992441-4f34-42f2-ba87-6ddd227f2250	ESAD-UK	Adenocarcinoma		0;1	-	2
DO45064	35f82a33-bde2-47e2-8aba-ff1fd5920219	LINC-JP	Hepatocellular_carcinoma		0;1;2	-	-
DO48952	aa5907cb-3be3-4e23-982d-719417baeb37	PBCA-DE	Medulloblastoma		0;1	-	2
DO3158	5a535c49-d42e-43c6-9d32-dc76f28d4f0f	BRCA-US	Adenocarcinoma	DO3158	2	0	1
DO46350	d392ded3-afc8-4c79-b278-40245f18f2f8	OV-AU	Adenocarcinoma		0;2	-	1
DO35621	5beafbbb-4613-4bab-977a-11c865e13a84	PBCA-DE	Medulloblastoma		0;1	2	-
DO42256	7364a112-61b9-41c6-b85f-18c97c54cefd	UCEC-US	Adenocarcinoma	DO42256	0;1;2	-	-
DO52526	131332b2-ff51-4bd7-a626-aff2ecea6135	EOPC-DE	Adenocarcinoma		0;2	1	-
DO50816	54cfd4b0-c623-11e3-bf01-24c6515278c0	LIRI-JP	Hepatocellular_carcinoma		1;2	0	-
DO10831	edeea137-080d-42d3-a0ce-5cfe0d4a68e7	EOPC-DE	Adenocarcinoma		2	1	0
DO52714	c459dba5-b27c-46f0-b5b8-c62d597a0542	CLLE-ES	Chronic_lymphocytic_leukemia		0;1;2	-	-
DO52595	f82d213f-bc06-5b51-e040-11ac0c48687e	BOCA-UK	Sarcoma_bone		0;1	2	-
DO25887	d9cd7f95-07d3-4b87-be83-87340b08d249	LUAD-US	Adenocarcinoma	DO25887	0;1	-	2
DO35082	31c75873-abb4-4d88-9e2f-07497a6c892d	PACA-CA	Adenocarcinoma		0;2	-	1
DO49442	28f41a20-b6d6-4ecc-888f-72f779ad9af7	PACA-CA	Adenocarcinoma		0;1;2	-	-
DO49113	78100212-65aa-4365-8b64-4b33f77732d5	PACA-AU	Adenocarcinoma		1	0;2	-
DO52668	4de7441f-a609-4a75-9fe7-17a647079ac1	MALY-DE	Mature_B-cell_lymphoma		0;1	-	2
DO6382	c569b867-dadd-4591-af17-7e9b74699561	CLLE-ES	Chronic_lymphocytic_leukemia		1;2	-	0
DO15943	7158c9fd-a633-4fef-aa23-bd285f2a87a8	HNSC-US	Squamous_cell_carcinoma	DO15943	0	1	2
DO51520	5d9ff58c-5702-48fc-a66a-d1276327fd49	PACA-CA	Adenocarcinoma		2	-	0;1
DO45223	b67208c4-c622-11e3-bf01-24c6515278c0	LIRI-JP	Hepatocellular_carcinoma		1;2	-	0
DO45077	93a49462-4bd3-4efa-87a5-69006abba5a0	LINC-JP	Hepatocellular_carcinoma		0;1;2	-	-
DO22293	c6888be2-4517-41e4-a801-9c915f24e737	LGG-US	Diffuse_glioma	DO22293	2	0	1
DO44872	63adc09c-e1b1-40dd-9c35-2f8276b656fc	LIHC-US	Hepatocellular_carcinoma	DO44872	0;1;2	-	-
DO52548	fc447d53-24d1-c83d-e040-11ac0c4846a6	BRCA-UK	Adenocarcinoma		1	0	2
DO49420	f283ed80-8302-4f26-99ed-ea20d101289d	PACA-CA	Adenocarcinoma		0	2	1
DO52499	b4aea804-fc6e-4d58-906f-f3a932ca9dc5	EOPC-DE	Adenocarcinoma		0;1;2	-	-
DO27067	2fe2433b-9a55-431f-a869-2b5a63e8e8fc	LUSC-US	Squamous_cell_carcinoma	DO27067	1	2	0
DO35571	b86678f3-c9cf-4ba4-8248-3efb2a7c4884	PBCA-DE	Medulloblastoma		0	1;2	-
DO7124	a1724132-f95c-4622-8987-fe3183b9dce3	CLLE-ES	Chronic_lymphocytic_leukemia		0;1;2	-	-
DO52149	dc57c2e7-4c5b-4e2b-93c6-f032fcebc2fa	PAEN-IT	Neuroendocrine_tumor		0;1	-	2
DO219952	18ec066e-8510-4921-9e35-45d85fb01e38	SARC-US	Sarcoma_soft_tissue	DO219952	0;2	-	1
DO45145	69f37546-c622-11e3-bf01-24c6515278c0	LIRI-JP	Hepatocellular_carcinoma		0	1;2	-
DO36030	e63fac5a-cc48-4ab4-b69d-3f0be6ad684d	PBCA-DE	Non-diffuse_glioma		1	0	2
DO7280	0b6cd7df-6970-4d60-b7b5-85002a7d8781	CLLE-ES	Chronic_lymphocytic_leukemia		1;2	-	0
DO44094	55345803-83d4-4fdb-b0ee-328753801da1	COAD-US	Adenocarcinoma	DO44094	2	1	0
DO52616	f87eb1b5-1712-ca1f-e040-11ac0c483848	BOCA-UK	Sarcoma_bone		0;1;2	-	-
DO2897	eddfbfb9-3ae8-449b-b870-46062a2571c1	BRCA-US	Adenocarcinoma	DO2897	0;1;2	-	-
DO51148	a08ec059-7592-4698-bb45-25a9c3680c23	PRAD-CA	Adenocarcinoma		0;1	2	-
DO35543	3f3aff50-d71b-44af-85d4-f81e813ea420	PBCA-DE	Medulloblastoma		0	1;2	-
DO36155	36160be6-368f-4cdb-b1ee-9ed5b64462fa	PBCA-DE	Non-diffuse_glioma		0;1	2	-
DO39847	8845fce6-e2b4-4929-942b-57096b0bbafc	THCA-US	Adenocarcinoma	DO39847	1	0	2
DO27797	bd6bd940-ef06-433a-80d9-dca5683e9cd2	MALY-DE	Mature_B-cell_lymphoma		0;2	1	-
DO6398	fb74cca4-ac9c-4be0-80e3-e71592f96aae	CLLE-ES	Chronic_lymphocytic_leukemia		0;2	1	-
DO47092	c2aafb9c-230a-43df-9a43-b34aa145a7bd	RECA-EU	Renal_cell_carcinoma_proximal_tubules		0;2	-	1
DO222285	eda1d8d9-e8f5-46f2-bb16-15d0b10c2cf9	GACA-CN	Adenocarcinoma		0;1;2	-	-
DO35558	0db9309e-7b95-4ae3-b0ed-dfd4f38d11b0	PBCA-DE	Medulloblastoma		0;1	-	2
DO34312	f5bb7ae4-4bb4-4e87-b83c-bc8620584989	PACA-AU	Adenocarcinoma		0;2	1	-
DO45115	446437de-c622-11e3-bf01-24c6515278c0	LIRI-JP	Hepatocellular_carcinoma		1	0;2	-
DO2509	15f90ef0-831b-40a3-98bd-ec226a9e8b26	BRCA-US	Adenocarcinoma	DO2509	0	-	1;2
DO33077	654dba9f-cfe5-4121-97c7-868613cdef53	PACA-AU	Adenocarcinoma		1;2	0	-
DO20905	14dd86c1-dfb3-4124-a453-4d64223bc048	KIRP-US	Renal_cell_carcinoma_proximal_tubules	DO20905	0	2	1
DO45147	6baee028-c622-11e3-bf01-24c6515278c0	LIRI-JP	Hepatocellular_carcinoma		0;2	1	-
DO220474	81bb13fc-f082-4c0b-8066-1729f11ef617	KICH-US	Renal_cell_carcinoma_distal_tubules	DO220474	0;1	-	2
DO3958	e5593865-5f8e-4a4c-b36f-73fbe64d66da	BRCA-US	Adenocarcinoma	DO3958	0;1;2	-	-
DO220913	a84915de-6562-4836-86f9-f2a05598296e	MELA-AU	Melanoma		0	2	1
DO51088	9ed8f0b9-d615-44c4-9ec9-e07ecd744922	PRAD-CA	Adenocarcinoma		2	-	0;1
DO26354	c437535b-2acc-4236-beae-94e2c1336830	LUAD-US	Adenocarcinoma	DO26354	0;2	-	1
DO37440	6c884037-49f9-41c3-b0e5-9cbcd545aeb7	SKCM-US	Melanoma	DO37440	0;1	2	-
DO35721	30376989-7edb-4863-9496-1789eccef8c4	PBCA-DE	Medulloblastoma		0;1;2	-	-
DO48929	6d2a5ee7-9e46-4c09-a982-7b61b5d9bdea	PBCA-DE	Medulloblastoma		0;2	-	1
DO52709	6cfce053-bfd6-4ca0-b74b-b2e4549e4f1f	CLLE-ES	Chronic_lymphocytic_leukemia		1	0;2	-
DO10811	4b44b313-6f74-4233-bec4-7e41c91c77f1	EOPC-DE	Adenocarcinoma		0;1	-	2
DO52547	fc9ef456-75a2-5967-e040-11ac0c484477	BRCA-UK	Adenocarcinoma		0;2	1	-
DO1001	f393baf9-2710-9203-e040-11ac0d484504	BRCA-UK	Adenocarcinoma		0;2	1	-
DO41911	95e8d38a-122e-494c-a304-bef4275fed7e	UCEC-US	Adenocarcinoma	DO41911	2	1	0
DO34793	8d67c121-37d0-4fc0-a349-2c9452589d65	PACA-AU	Adenocarcinoma		1	2	0
DO52592	f8572359-f29a-5945-e040-11ac0d4821cf	BOCA-UK	Sarcoma_bone		0;1	2	-
DO50820	1c10ab52-01a3-11e4-8395-af1f6b7ba88c	LIRI-JP	Hepatocellular_carcinoma		0;1;2	-	-
DO36356	e1fc4226-40ce-43b7-b92e-aa7cecd0cf4d	PRAD-US	Adenocarcinoma	DO36356	0;2	-	1
DO24497	52910a60-bb15-4ba5-9d09-50d8ee6a445b	LUAD-US	Adenocarcinoma	DO24497	1	0	2
DO220897	5912d4b3-2d5d-4b98-b967-1b4ff177097a	MELA-AU	Melanoma		0	-	1;2
DO222303	aa847c3d-d3a7-46aa-a81b-db5099a458fb	DLBC-US	Mature_B-cell_lymphoma	DO222303	1	-	0;2
DO34336	60aff7a0-4960-4ed1-922b-3233ccbfdba1	PACA-AU	Adenocarcinoma		0;1	-	2
DO47104	c19a1388-95e6-4708-a24c-3738f1908071	RECA-EU	Renal_cell_carcinoma_proximal_tubules		0;1	-	2
DO51514	65d2dbc3-a163-4696-b246-47a430e66572	PACA-CA	Adenocarcinoma		1	2	0
DO35136	ded2689b-8e37-480c-b37c-acc538e54ddf	PACA-CA	Adenocarcinoma		1	2	0
DO51486	a7a56d67-1bd7-4d69-9237-34c2d261261b	PACA-CA	Adenocarcinoma		0;1;2	-	-
DO48905	c6224ab0-74f5-4f0a-9fe0-c083f806c853	PBCA-DE	Medulloblastoma		0;2	1	-
DO219944	c556f81b-8a6c-4bbb-876f-2e2ce570c185	SARC-US	Sarcoma_soft_tissue	DO219944	0;1;2	-	-
DO50414	f9c23d09-74e4-07f9-e040-11ac0d482577	PRAD-UK	Adenocarcinoma		1;2	0	-
DO30340	80f02aec-c07a-4bcb-b547-e60f8c33a7b1	OV-US	Adenocarcinoma	DO30340	0;1	2	-
DO36080	de55876b-5d7d-46e7-bf3e-35db7a155300	PBCA-DE	Non-diffuse_glioma		1;2	-	0
DO51112	0ed2e2e1-2fe3-43eb-8cad-34f3f21a7169	PRAD-CA	Adenocarcinoma		1;2	0	-
DO10844	9bb9164e-ea1b-49ab-bbcc-f59cf8c32345	ESAD-UK	Adenocarcinoma		1;2	0	-
DO24130	fa2c3620-7e82-4b12-b135-87986f0f2890	LUAD-US	Adenocarcinoma	DO24130	2	1	0
DO50859	7f795952-c623-11e3-bf01-24c6515278c0	LIRI-JP	Hepatocellular_carcinoma		1	2	0
DO218443	b49d5310-3cc5-4386-9444-cf0d61b52376	GACA-CN	Adenocarcinoma		1;2	-	0
DO43506	af96db5a-684f-41d1-a910-5a5193393d9c	UCEC-US	Adenocarcinoma	DO43506	1;2	0	-
DO29398	1292e13b-d7c6-447b-a227-9a8113215580	OV-US	Adenocarcinoma	DO29398	0;2	1	-
DO50842	6a129b50-c623-11e3-bf01-24c6515278c0	LIRI-JP	Hepatocellular_carcinoma		0;1;2	-	-
DO220865	e04bcdff-3206-4c25-bae9-09f0222b074a	MELA-AU	Melanoma		0;1	-	2
DO220847	20e02396-e676-412d-9724-44a428919cdb	MELA-AU	Melanoma		1;2	-	0
DO220468	1e8ae8dd-74c1-44d5-a74e-bfdce801c736	KICH-US	Renal_cell_carcinoma_distal_tubules	DO220468	0;1;2	-	-
DO17977	81d0d6bb-7319-4b67-bcf7-36df24e76b43	KIRC-US	Renal_cell_carcinoma_proximal_tubules	DO17977	0;1;2	-	-
DO48703	01dc6872-c623-11e3-bf01-24c6515278c0	LIRI-JP	Hepatocellular_carcinoma		0;2	1	-
DO32875	ee5d5e7d-78cf-4a29-a9ee-56aa3da877dd	PACA-AU	Adenocarcinoma		0;2	1	-
DO51504	97c46ede-b280-4344-8dbb-e860c6472239	PACA-CA	Adenocarcinoma		0;1;2	-	-
DO28053	d67cad13-e849-48b0-926c-10b6046ba0b9	OV-US	Adenocarcinoma	DO28053	1	-	0;2
DO48935	391a949d-217a-472c-a6d4-80e548039684	PBCA-DE	Medulloblastoma		0	1;2	-
DO51111	c08f65a0-bf4c-462e-9d07-ad56b3adcac8	PRAD-CA	Adenocarcinoma		0;1;2	-	-
DO51116	126ee433-d345-4cac-882a-c91831a24690	PRAD-CA	Adenocarcinoma		0;1	2	-
DO51129	982b58c4-02b3-4e7d-8af0-4b133d0c7e50	PRAD-CA	Adenocarcinoma		0;1	-	2
DO52512	7d6fb1a7-7742-4b8c-9903-abff706240b5	EOPC-DE	Adenocarcinoma		0;1;2	-	-
DO218831	fc8130df-3361-3c8a-e040-11ac0d485dea	BRCA-EU	Adenocarcinoma		1	-	0;2
DO42304	eae45fbe-9f7d-4f59-a0a9-1f0f0d69afc4	UCEC-US	Adenocarcinoma	DO42304	0;1	-	2
DO222307	a29278af-7ecf-403e-b6a9-623ea7879d05	DLBC-US	Mature_B-cell_lymphoma	DO222307	0;2	1	-
DO6492	140d6ef7-0217-4d16-9add-215d0d14ba06	CLLE-ES	Chronic_lymphocytic_leukemia		2	-	0;1
DO46917	b7fbd99c-dea0-4448-a430-7f94c611e702	RECA-EU	Renal_cell_carcinoma_proximal_tubules		2	1	0
DO45109	3e2a85d0-c622-11e3-bf01-24c6515278c0	LIRI-JP	Hepatocellular_carcinoma		0;1	-	2
DO4359	36d1a85e-a09b-4537-86e0-eaf1eb03aed8	BRCA-US	Adenocarcinoma	DO4359	0;2	1	-
DO50844	6c306cbe-c623-11e3-bf01-24c6515278c0	LIRI-JP	Hepatocellular_carcinoma		1	0	2
DO50857	7df3a542-c623-11e3-bf01-24c6515278c0	LIRI-JP	Hepatocellular_carcinoma		2	0	1
DO52706	50f4d836-79a9-4bc7-a63a-7aa29e41d418	CLLE-ES	Chronic_lymphocytic_leukemia		0;1	-	2
DO47156	9a015939-8810-4808-9dfa-fb60a1173bc7	RECA-EU	Renal_cell_carcinoma_proximal_tubules		0;1;2	-	-
DO221541	8282283d-247a-431d-9421-0fcc52f0a897	PACA-CA	Adenocarcinoma		2	0	1
DO218428	fc8130e0-a538-dda3-e040-11ac0c483264	BRCA-EU	Adenocarcinoma		2	0	1
DO46763	5f13e9b8-6c8e-4fd7-aef1-da4e5d5e2a5e	PAEN-AU	Neuroendocrine_tumor		2	0	1
DO49445	b5cabba2-30a4-458e-897c-00ec3fefa6d2	PACA-CA	Adenocarcinoma		0;1	-	2
DO46838	3232f77f-b745-4232-a802-6699b6356efd	RECA-EU	Renal_cell_carcinoma_proximal_tubules		0;1;2	-	-
DO36087	6e516c4b-fee7-4336-8470-494588e645b3	PBCA-DE	Non-diffuse_glioma		0;2	-	1
DO45083	5042b417-d14e-42bb-b6f3-de303346a252	LINC-JP	Hepatocellular_carcinoma		0;1;2	-	-
DO23533	c5ad7238-c622-11e3-bf01-24c6515278c0	LIRI-JP	Hepatocellular_carcinoma		2	0	1
DO28763	c691d6b3-8e70-4951-8551-2ee4e4d0d10b	OV-US	Adenocarcinoma	DO28763	0;2	1	-
DO50809	4ed52e0c-c623-11e3-bf01-24c6515278c0	LIRI-JP	Hepatocellular_carcinoma		0	2	1
DO44462	ad9455e9-7147-489e-9b1f-3540c457c260	KIRP-US	Renal_cell_carcinoma_proximal_tubules	DO44462	0;1;2	-	-
DO46586	dce54d09-9827-4fe2-abe1-c5b7d528ba7f	OV-AU	Adenocarcinoma		0;1;2	-	-
DO26463	1c3df485-8e75-4378-87f6-c6463a520624	LUSC-US	Squamous_cell_carcinoma	DO26463	0;2	1	-
DO220908	b42d183c-bc9c-4652-9e56-10c54c5ee96e	MELA-AU	Melanoma		0;1;2	-	-
DO17074	a54aac0e-4108-49cf-bf50-687031c7cda6	KIRC-US	Renal_cell_carcinoma_proximal_tubules	DO17074	1;2	0	-
DO36285	dcf98acc-736b-4af6-bdca-a320a413165a	PRAD-US	Adenocarcinoma	DO36285	0	-	1;2
DO48932	1bd74f92-47f6-427e-af6f-299c3a7fe023	PBCA-DE	Medulloblastoma		0	-	1;2
DO218223	1d2d355a-8409-4c8a-9f07-ac62885e228d	GACA-CN	Adenocarcinoma		0;1;2	-	-
DO23552	ffad9288-c622-11e3-bf01-24c6515278c0	LIRI-JP	Hepatocellular_carcinoma		0	-	1;2
DO47060	d2ab7fd4-d1c7-48ae-ba9a-78c5d811465e	RECA-EU	Renal_cell_carcinoma_proximal_tubules		0;1;2	-	-
DO219975	729229fe-92b9-439b-acd2-b49159116a41	SARC-US	Sarcoma_soft_tissue	DO219975	1;2	0	-
DO49466	3fba4880-cb7b-4ac5-ab5f-728614faa1ea	PACA-CA	Adenocarcinoma		2	0;1	-
DO28952	052665d1-ab75-4f40-be5a-b88154c8beed	OV-US	Adenocarcinoma	DO28952	0;1;2	-	-
DO41951	82d2ea5f-ebdc-4907-a287-fe837fd6b59c	UCEC-US	Adenocarcinoma	DO41951	0;2	1	-
DO51540	70dd8453-11d3-4105-a8d0-6a755c52495d	PACA-CA	Adenocarcinoma		0;1	2	-
DO12034	41d50a3c-49fc-4d8a-9c25-bbbcd3a5da6f	GBM-US	Diffuse_glioma	DO12034	0;2	1	-
DO50827	5dce221a-c623-11e3-bf01-24c6515278c0	LIRI-JP	Hepatocellular_carcinoma		0;1;2	-	-
DO34656	bb8176a7-ea7c-42d7-a85a-cec1ca386f2e	PACA-AU	Adenocarcinoma		0;1;2	-	-
DO8004	b7f2e85a-3c6a-48b7-8a4f-2dec1d85359d	COAD-US	Adenocarcinoma	DO8004	0	2	1
DO43338	00db4dc2-3ec7-4ff9-9233-d69c8c8a607f	UCEC-US	Adenocarcinoma	DO43338	1;2	0	-
DO23744	2bde43e2-fd4e-413e-adc7-c50bca75d358	LUAD-US	Adenocarcinoma	DO23744	0;1	2	-
DO32980	84a6ea88-eeb8-4060-a90c-e4abac013ad4	PACA-AU	Adenocarcinoma		1;2	0	-
DO45205	a2a67c8a-c622-11e3-bf01-24c6515278c0	LIRI-JP	Hepatocellular_carcinoma		0;1;2	-	-
DO220354	bd2ec47b-a120-4b3b-b10d-aee09805ab33	KICH-US	Renal_cell_carcinoma_distal_tubules	DO220354	0	1	2
DO52653	e2b09705-c5c8-48ee-a90e-19648a7bf2cb	MALY-DE	Mature_B-cell_lymphoma		0;1;2	-	-
DO23513	7eac4710-c622-11e3-bf01-24c6515278c0	LIRI-JP	Hepatocellular_carcinoma		0;1;2	-	-
DO40405	565e656c-d5e3-4fe4-a10c-2e9ca1e498b5	THCA-US	Adenocarcinoma	DO40405	0;1;2	-	-
DO51173	56425c2e-6bbf-4b20-ba07-79a526dd4603	PAEN-AU	Neuroendocrine_tumor		1;2	0	-
DO52146	589e0aea-9057-4b8c-8af1-74c74fe46a38	PAEN-IT	Neuroendocrine_tumor		0;1;2	-	-
DO35576	7dddd413-d2c6-4f75-bbf6-3b202877546e	PBCA-DE	Medulloblastoma		0;2	1	-
DO41056	f7187888-f261-4a39-99b4-966fd7207117	UCEC-US	Adenocarcinoma	DO41056	1	-	0;2
DO50452	a92023de-5c97-4bf2-aa3c-0e768d7c5ece	ESAD-UK	Adenocarcinoma		1	0	2
DO45037	b2d9aaff-5a48-48f0-bf55-bfd4ddaeccaf	LINC-JP	Hepatocellular_carcinoma		0;2	1	-
DO52156	63a907ff-1042-4f9c-a385-55a32b3e103b	PAEN-IT	Neuroendocrine_tumor		1	0;2	-
DO46366	e84debc4-b47d-48ed-a0d0-2859f0ebf987	OV-AU	Adenocarcinoma		0;1;2	-	-
DO36009	1a134c18-ced3-4bae-9f15-5f0f09526639	PBCA-DE	Non-diffuse_glioma		0;1;2	-	-
DO52508	f921b592-fa4d-49f7-b773-81a0e903aaed	EOPC-DE	Adenocarcinoma		2	0;1	-
DO51503	ffe4bb51-e98a-41a7-a4e1-c3970386889c	PACA-CA	Adenocarcinoma		0;2	1	-
DO51147	186cacaf-4f20-4ad2-a07a-a7dc942a70b0	PRAD-CA	Adenocarcinoma		0;1	2	-
DO7018	a7e1deb7-2e3d-4e36-90c7-9cae34cdcfb3	CLLE-ES	Chronic_lymphocytic_leukemia		1;2	-	0
DO51097	f8a165b0-51df-413c-b7c6-c7fc80547db4	PRAD-CA	Adenocarcinoma		0;1;2	-	-
DO36171	3b4ff158-c6d8-4a26-9568-0634ddb4a609	PBCA-DE	Non-diffuse_glioma		0;1;2	-	-
DO38731	ea1cac20-88c1-4257-9cdb-d2890eb2e123	STAD-US	Adenocarcinoma	DO38731	0;1	2	-
DO27769	578ba169-1d2f-4187-b174-082bbc6a5bd2	MALY-DE	Mature_B-cell_lymphoma		0;1;2	-	-
DO23520	a612b654-c622-11e3-bf01-24c6515278c0	LIRI-JP	Hepatocellular_carcinoma		0;1	-	2
DO23519	a3914a6c-c622-11e3-bf01-24c6515278c0	LIRI-JP	Hepatocellular_carcinoma		0;1	2	-
DO33472	9c399826-087f-44b9-98c0-bd881646b0f4	PACA-AU	Adenocarcinoma		0	1	2
DO51487	d333b55b-8bac-4a99-9d23-3cc0c25057bf	PACA-CA	Adenocarcinoma		0;2	1	-
DO47863	6a7cdaf6-211e-4eb8-a70e-1153d69c45e4	STAD-US	Adenocarcinoma	DO47863	0;1	-	2
DO45199	9db994a0-c622-11e3-bf01-24c6515278c0	LIRI-JP	Hepatocellular_carcinoma		0;2	-	1
DO23545	eb588266-c622-11e3-bf01-24c6515278c0	LIRI-JP	Hepatocellular_carcinoma		0;2	1	-
DO35979	89f34810-19c6-47bc-981d-98498b013686	PBCA-DE	Non-diffuse_glioma		0;1;2	-	-
DO219960	3db6e6cc-1a06-49b9-834e-b6611cde4c4b	SARC-US	Sarcoma_soft_tissue	DO219960	0;2	1	-
DO14814	08227616-02a5-46e8-9db1-f2d1d691ab23	HNSC-US	Squamous_cell_carcinoma	DO14814	0;1;2	-	-
DO41446	0385961e-ea99-40b2-ad79-6872bc30d8a1	UCEC-US	Adenocarcinoma	DO41446	2	0	1
DO52514	f3720205-dc76-4101-8a56-72043fc896b5	EOPC-DE	Adenocarcinoma		0;2	1	-
DO52152	3ad44032-01fb-4f84-b880-f01bb13a4359	PAEN-IT	Neuroendocrine_tumor		0;1	2	-
DO51466	c13fb736-614c-4d5f-83bf-2d7586f4fb53	PACA-CA	Adenocarcinoma		1;2	0	-
DO52695	1d1eeba2-4d7b-4380-b0b6-26d246bc4158	MALY-DE	Mature_B-cell_lymphoma		0;1;2	-	-
DO49076	0554ffe5-31f7-43f5-8372-2b73c9cf3527	PACA-AU	Adenocarcinoma		1;2	-	0
DO51107	6f25ca85-4b4a-420f-b0cc-5a4f65a97da3	PRAD-CA	Adenocarcinoma		1	0;2	-
DO25847	23d77176-dfed-4bee-ac96-9934377d8d81	LUAD-US	Adenocarcinoma	DO25847	0;1;2	-	-
DO51055	beafb7c6-ef39-478e-aa47-0f1ad39f95a3	PRAD-CA	Adenocarcinoma		0;1;2	-	-
DO218205	f7b84bac-f161-9eee-e040-11ac0c4847ed	BRCA-EU	Adenocarcinoma		0	1;2	-
DO52719	3ee54a3c-69ba-479a-b1fe-79917e1b6dd5	CLLE-ES	Chronic_lymphocytic_leukemia		0;1;2	-	-
DO44525	c504d5a9-29b0-4b7e-ac7b-5e543449a0f4	KIRP-US	Renal_cell_carcinoma_proximal_tubules	DO44525	0	-	1;2
DO46556	9e6806c4-d331-4025-abee-2f576e3bf182	OV-AU	Adenocarcinoma		0;1;2	-	-
DO1291	6c65cb6d-8c50-4c7c-bc84-eeebe09fbe01	BRCA-US	Adenocarcinoma	DO1291	2	-	0;1
DO36083	3baecfba-6977-4374-8bc9-22240abad9b5	PBCA-DE	Non-diffuse_glioma		0	1	2
DO41943	8dd14f0e-8601-4aa1-864c-3c49e768cdd1	UCEC-US	Adenocarcinoma	DO41943	0	-	1;2
DO27279	9623d295-c23d-4f2f-827c-69f767a26f1f	LUSC-US	Squamous_cell_carcinoma	DO27279	0;1	-	2
DO51495	3ed783cf-2248-44a1-a2a2-d6b6519b91ef	PACA-CA	Adenocarcinoma		1;2	-	0
DO45165	7fba5aac-c622-11e3-bf01-24c6515278c0	LIRI-JP	Hepatocellular_carcinoma		1;2	0	-
DO42240	8d4cb709-c95c-4bdc-844b-c0bfa2a3028e	UCEC-US	Adenocarcinoma	DO42240	0;1;2	-	-
DO7990	fc453f67-6623-4e8c-b519-0bd79e4d4651	COAD-US	Adenocarcinoma	DO7990	0;1	2	-
DO23514	82aefe8e-c622-11e3-bf01-24c6515278c0	LIRI-JP	Hepatocellular_carcinoma		0;2	-	1
DO50796	41de507a-c623-11e3-bf01-24c6515278c0	LIRI-JP	Hepatocellular_carcinoma		2	1	0
DO7112	513bafce-375c-49b0-ae75-6c607abd05d8	CLLE-ES	Chronic_lymphocytic_leukemia		0;1	-	2
DO16269	aad8c8d6-d828-4aac-9cfb-cee893e36850	KIRC-US	Renal_cell_carcinoma_proximal_tubules	DO16269	0;2	-	1
DO52615	f86b7e84-7040-c751-e040-11ac0c485675	BOCA-UK	Sarcoma_bone		2	-	0;1
DO51117	6d936ef9-b5df-44d3-831f-528bf8ddc131	PRAD-CA	Adenocarcinoma		2	-	0;1
DO48709	0a9c9db0-c623-11e3-bf01-24c6515278c0	LIRI-JP	Hepatocellular_carcinoma		0;2	1	-
DO35550	c4c776f8-ee3f-4cce-beb9-8dcf262cdcdf	PBCA-DE	Medulloblastoma		2	-	0;1
DO27773	81b4dd02-34ec-4ddc-8818-ed888a60ad88	MALY-DE	Mature_B-cell_lymphoma		1	-	0;2
DO46788	1eb37b28-fac2-477a-88b3-e04291a07926	PRAD-CA	Adenocarcinoma		2	1	0
DO39363	add0b0f6-b4a8-4b73-b634-c3600dc567d5	THCA-US	Adenocarcinoma	DO39363	0;1	-	2
DO52151	724bf2b8-a246-4b6f-85f8-95824c03896e	PAEN-IT	Neuroendocrine_tumor		1;2	-	0
DO19028	0f53e757-1823-409f-a0ea-249270728e15	KIRC-US	Renal_cell_carcinoma_proximal_tubules	DO19028	0;1;2	-	-
DO220153	522dc834-8367-4f49-b93b-fcba91a2de7e	SARC-US	Sarcoma_soft_tissue	DO220153	0;2	1	-
DO45217	b070af2a-c622-11e3-bf01-24c6515278c0	LIRI-JP	Hepatocellular_carcinoma		0;1;2	-	-
DO34809	5255d645-d3d2-422e-8449-046cd21f4935	PACA-AU	Adenocarcinoma		1;2	0	-
DO39481	63ea274b-d42b-4787-9c54-8ee95ea376ec	THCA-US	Adenocarcinoma	DO39481	1	0;2	-
DO50453	ec474dfa-527c-44f3-9224-bf1c858cabfc	ESAD-UK	Adenocarcinoma		0;2	1	-
DO36135	0c8f7e63-7a3e-42e8-9408-c5cbd2f52f9d	PBCA-DE	Non-diffuse_glioma		2	-	0;1
DO45073	43206cb7-787d-4f68-8019-55e8585c4b4d	LINC-JP	Hepatocellular_carcinoma		0	1;2	-
DO41343	ea6efcd1-11de-45f0-8bde-f1c06ad27e79	UCEC-US	Adenocarcinoma	DO41343	0;1;2	-	-
DO39210	29578759-9ccb-4a24-b5b8-c45ebd4339d9	THCA-US	Adenocarcinoma	DO39210	0;2	1	-
DO35305	bbff7954-95ec-455c-b0bc-92f67a09ee77	PACA-CA	Adenocarcinoma		1;2	-	0
DO51044	783579bd-e29d-457c-8236-1a80b557600c	PRAD-CA	Adenocarcinoma		1;2	0	-
DO46503	f858d813-f3c5-4ad9-8c20-9f231d6624d8	OV-AU	Adenocarcinoma		2	0;1	-
DO46568	3c2b1509-1eb9-4b79-9569-57810f291499	OV-AU	Adenocarcinoma		0;1;2	-	-
DO10809	ad007b59-46f6-48b9-958a-2b9d28cca3b7	EOPC-DE	Adenocarcinoma		0;1;2	-	-
DO35290	7266ec7b-4824-4b88-910e-e9bfb848d55f	PACA-CA	Adenocarcinoma		0;1;2	-	-
DO35553	cc69fe94-0ecf-45ad-a03f-8fb7198e8657	PBCA-DE	Medulloblastoma		2	0;1	-
DO23551	fabf1f6c-c622-11e3-bf01-24c6515278c0	LIRI-JP	Hepatocellular_carcinoma		2	1	0
DO36074	62ac7c91-da99-4144-b927-e90528dcd8d4	PBCA-DE	Non-diffuse_glioma		1	2	0
DO51054	59938f45-3e57-43d6-af3b-bb4968249e5a	PRAD-CA	Adenocarcinoma		0;2	1	-
DO49457	2564a262-03e8-467b-9ea2-f3ab38d75ae1	PACA-CA	Adenocarcinoma		1	-	0;2
DO48552	5d58b984-e0b8-4237-a576-0e9d4079599e	LIHC-US	Hepatocellular_carcinoma	DO48552	0;1;2	-	-
DO48919	5f00a760-fbc0-41f0-b92b-b3c553eac0e5	PBCA-DE	Medulloblastoma		0;2	1	-
DO52559	fc63cbab-d27a-5ebb-e040-11ac0c48724f	BRCA-UK	Adenocarcinoma		0	1	2
DO50832	627823ec-c623-11e3-bf01-24c6515278c0	LIRI-JP	Hepatocellular_carcinoma		0	-	1;2
DO37627	8ea666b7-2b6e-4df8-9a9d-b8265b9749b4	SKCM-US	Melanoma	DO37627	0;1;2	-	-
DO20780	f03330dd-c616-4ad5-abc3-6d6b0445e9e9	KIRP-US	Renal_cell_carcinoma_proximal_tubules	DO20780	0;1	-	2
DO219966	a2f02ff7-8433-4cb5-9324-34f13edeaca1	SARC-US	Sarcoma_soft_tissue	DO219966	1	0	2
DO46913	29548b5f-c88a-4908-8c46-e86483e75067	RECA-EU	Renal_cell_carcinoma_proximal_tubules		0;2	1	-
DO48701	00c27940-c623-11e3-bf01-24c6515278c0	LIRI-JP	Hepatocellular_carcinoma		0	1	2
DO51047	c14b2c74-447b-4526-a6e9-415d2728c7ca	PRAD-CA	Adenocarcinoma		0;1;2	-	-
DO48948	4a698352-25e6-4137-bef8-b6520d5b1b95	PBCA-DE	Medulloblastoma		0	1;2	-
DO52630	fc9469d0-4d0e-bb59-e040-11ac0d481e59	BOCA-UK	Sarcoma_bone		1;2	-	0
DO220883	39c476fd-273b-4136-874c-53352f1be008	MELA-AU	Melanoma		0;2	-	1
DO52132	074fd614-5d9c-4bcc-96ad-351aa14387e3	PAEN-IT	Neuroendocrine_tumor		0;1;2	-	-
DO52139	79353875-9d86-4063-a8ea-1d998acb1e81	PAEN-IT	Neuroendocrine_tumor		0	2	1
DO51061	a1af7c42-47af-435c-bb51-b932a3cd7b91	PRAD-CA	Adenocarcinoma		1	0;2	-
DO44517	2deb8f9a-9e0a-46d1-bcb5-902db3b5c8ac	KIRP-US	Renal_cell_carcinoma_proximal_tubules	DO44517	0	-	1;2
DO2719	4e84eed6-82a8-4e91-b0fd-61ec6ef69ce9	BRCA-US	Adenocarcinoma	DO2719	0	1;2	-
DO36163	d4ecbf52-f6a9-4394-9d3b-8eb8eee1b17b	PBCA-DE	Non-diffuse_glioma		0	-	1;2
DO51483	efacd7d6-56cf-4f6a-87f0-1a7ab6b1a643	PACA-CA	Adenocarcinoma		2	0;1	-
DO9732	9e5f0a23-e184-4611-b42b-e882dcf23acd	COAD-US	Adenocarcinoma	DO9732	0;1;2	-	-
DO220490	58c7e9c3-1345-48c0-a758-0887358b8696	KICH-US	Renal_cell_carcinoma_distal_tubules	DO220490	1	0	2
DO14242	dd67dec6-35dd-4efe-b913-ed4884855365	HNSC-US	Squamous_cell_carcinoma	DO14242	0;1	2	-
DO52562	fca6150f-d555-a29e-e040-11ac0d4873b2	BRCA-UK	Adenocarcinoma		0	1;2	-
DO11776	25bee010-cc99-4af0-ba2f-fe4dd308be33	GBM-US	Diffuse_glioma	DO11776	1;2	0	-
DO220122	cdbbd701-9c05-4f9e-923d-06039dd8a04d	SARC-US	Sarcoma_soft_tissue	DO220122	0;1;2	-	-
DO50323	64623aaa-a274-4baa-8b71-958d9c8df733	ESAD-UK	Adenocarcinoma		0;2	-	1
DO52617	f82d213f-caa7-fd59-e040-11ac0d483e46	BOCA-UK	Sarcoma_bone		0;1	2	-
DO52693	4e7e6e1f-c648-446f-bdf6-0b1fcc6dfa83	MALY-DE	Mature_B-cell_lymphoma		1	0;2	-
DO219949	1c188bf5-2c99-4eb4-a774-59c75d53e643	SARC-US	Sarcoma_soft_tissue	DO219949	1	-	0;2
DO221127	05616329-e7ba-4efd-87b1-d79cd0f7af3d	MALY-DE	Mature_B-cell_lymphoma		1;2	0	-
DO52522	6763f295-f2bf-4975-bea5-c1a490d9a1fa	EOPC-DE	Adenocarcinoma		0;2	1	-
DO45095	2572b0bc-c622-11e3-bf01-24c6515278c0	LIRI-JP	Hepatocellular_carcinoma		0;2	1	-
DO36619	bb6150f7-23e4-40f2-b466-6b6edd19c502	READ-US	Adenocarcinoma	DO36619	0;1;2	-	-
DO220519	24f887e1-ce82-40f3-9674-11102bd076c0	KICH-US	Renal_cell_carcinoma_distal_tubules	DO220519	1;2	-	0
DO46937	6d3551d6-b5f4-4fd1-b8d7-8e5931096c19	RECA-EU	Renal_cell_carcinoma_proximal_tubules		2	0;1	-
DO47153	b9d2e29e-8546-4310-aeea-e029f17c0516	RECA-EU	Renal_cell_carcinoma_proximal_tubules		1	0;2	-
DO47911	edc8839f-fa6b-41e0-ad49-f688073730bd	STAD-US	Adenocarcinoma	DO47911	0;1	2	-
DO50320	4283773c-c04b-4f33-a398-f3566f6d293a	ESAD-UK	Adenocarcinoma		0;1	-	2
DO48945	bf24366f-fd91-4d84-8b3d-eed80064250d	PBCA-DE	Medulloblastoma		1;2	0	-
DO218034	469eddf2-6e02-46bf-820f-6296a2b776e2	ORCA-IN	Squamous_cell_carcinoma		1	0;2	-
DO38380	7e305f31-fbb0-4bce-894b-1dd85e303421	STAD-US	Adenocarcinoma	DO38380	1;2	0	-
DO37138	786fc3e4-e2bf-4914-9251-41c800ebb2fa	READ-US	Adenocarcinoma	DO37138	0;1	-	2
DO52557	fca07e09-1fd2-9ef5-e040-11ac0d485bbd	BRCA-UK	Adenocarcinoma		1;2	-	0
DO220350	f38fc6ac-2af8-4d89-a514-4e2c5fdf08de	KICH-US	Renal_cell_carcinoma_distal_tubules	DO220350	0;1;2	-	-
DO44986	d9c5493e-f969-4c04-a646-9a3134011021	LIHC-US	Hepatocellular_carcinoma	DO44986	0;2	1	-
DO218457	fc8130e0-095f-b953-e040-11ac0c483287	BRCA-EU	Adenocarcinoma		1	0	2
DO35946	c8f61136-0bea-4fb4-bb63-699af7f22146	PBCA-DE	Non-diffuse_glioma		2	1	0
DO42209	19def402-fb8d-4b27-90dd-ce9135a3c0a2	UCEC-US	Adenocarcinoma	DO42209	0;1;2	-	-
DO48941	aa4bf69c-a1a6-48dc-96fc-3fe7d2680517	PBCA-DE	Medulloblastoma		0;1	2	-
DO218774	bd2f8133-3e71-4c5e-998f-0c1a9fdfb75f	GACA-CN	Adenocarcinoma		0	1;2	-
DO42432	712ba532-fb1a-43fa-a356-b446b509ceb7	UCEC-US	Adenocarcinoma	DO42432	0;2	-	1
DO41716	ed32c725-08ae-48eb-8fa2-719b9aeb7550	UCEC-US	Adenocarcinoma	DO41716	2	1	0
DO50405	25c99312-bf63-4654-a73a-03c3c1cd50b6	ESAD-UK	Adenocarcinoma		2	0;1	-
DO45185	8fd5e62c-c622-11e3-bf01-24c6515278c0	LIRI-JP	Hepatocellular_carcinoma		2	0;1	-
DO48761	32be40fa-c623-11e3-bf01-24c6515278c0	LIRI-JP	Hepatocellular_carcinoma		0;1	2	-
DO36036	ea83f4e6-d2fa-481e-9e2f-e0489f3cbc93	PBCA-DE	Non-diffuse_glioma		0;2	1	-
DO50840	68054218-c623-11e3-bf01-24c6515278c0	LIRI-JP	Hepatocellular_carcinoma		1	0;2	-
DO3458	8f558713-f32b-403b-aedf-c79efeb41c67	BRCA-US	Adenocarcinoma	DO3458	0	-	1;2
DO50396	9ba6be6d-2032-444b-ab3c-dbee8023759d	ESAD-UK	Adenocarcinoma		1;2	0	-
DO27791	76788f17-257d-47c7-ad85-ac5f959216b5	MALY-DE	Mature_B-cell_lymphoma		0;2	-	1
DO2455	74b57d2c-a83f-4798-b86b-a533975e4cc0	BRCA-US	Adenocarcinoma	DO2455	0;1	2	-
DO52679	dbae3c4e-6d66-483a-a611-7285067bf85c	MALY-DE	Mature_B-cell_lymphoma		1;2	-	0
DO6390	def5526a-774a-4704-bb24-10c4e713649a	CLLE-ES	Chronic_lymphocytic_leukemia		0;2	1	-
DO27837	e98e4e23-a139-4fff-b017-35f3f976eddd	MALY-DE	Mature_B-cell_lymphoma		0;1;2	-	-
DO36039	a13ee768-1423-4fcc-b663-caaf6694acb3	PBCA-DE	Non-diffuse_glioma		0;2	-	1
DO35540	cb89cea8-f78e-4024-97c2-8f24debee1bc	PBCA-DE	Medulloblastoma		0;2	-	1
DO46957	a0eb2611-1ca6-44b7-897e-ce18399eb7bc	RECA-EU	Renal_cell_carcinoma_proximal_tubules		1	-	0;2
DO37424	64dd81e1-35fa-4579-8a4c-f7486adbb949	SKCM-US	Melanoma	DO37424	0;2	-	1
DO52504	41c565a9-d44a-447f-85c0-98f23bfee1b3	EOPC-DE	Adenocarcinoma		1	0;2	-
DO44806	8cf713ff-256b-4411-a1b4-5bf6f445b747	LICA-FR	Hepatocellular_carcinoma		0;1	2	-
DO51093	887616c5-06a7-4e83-948c-3546202349fb	PRAD-CA	Adenocarcinoma		0;2	-	1
DO46412	8b28f6d2-4b7d-493b-826e-b119a4fb0cb4	OV-AU	Adenocarcinoma		0;1;2	-	-
DO46877	3b7810f7-f8ff-4d62-b766-3ba06170194c	RECA-EU	Renal_cell_carcinoma_proximal_tubules		0	2	1
DO17373	9ae0744a-9bc1-4cd7-b7cf-c6569ed9e4aa	KIRC-US	Renal_cell_carcinoma_proximal_tubules	DO17373	0;1;2	-	-
DO20770	6ba5f81a-b7a0-4c18-a112-2e11094eec85	KIRP-US	Renal_cell_carcinoma_proximal_tubules	DO20770	1	0;2	-
DO27765	22578b9f-78dc-464c-9bb9-382f033283d0	MALY-DE	Mature_B-cell_lymphoma		0;2	-	1
DO45257	f181848a-c622-11e3-bf01-24c6515278c0	LIRI-JP	Hepatocellular_carcinoma		0	1	2
DO46929	5c156f63-6537-4d93-a6c2-4155618cf638	RECA-EU	Renal_cell_carcinoma_proximal_tubules		0;1;2	-	-
DO52703	14cbcbb1-028b-471a-bb4f-8b29cfa5e4eb	CLLE-ES	Chronic_lymphocytic_leukemia		0;1;2	-	-
DO10819	dd5ed858-0623-4387-b1bf-109175c32ef4	EOPC-DE	Adenocarcinoma		0;1	-	2
DO36139	da10f77f-4414-4125-b359-de596421cca6	PBCA-DE	Non-diffuse_glioma		0;1;2	-	-
DO220342	94434272-4cbd-4b4d-bd98-44f18526dd69	KICH-US	Renal_cell_carcinoma_distal_tubules	DO220342	1;2	-	0
DO15046	e52ffa79-557a-4024-81f3-f3826c227ec5	HNSC-US	Squamous_cell_carcinoma	DO15046	1	2	0
DO52549	fc68e599-6a40-61dc-e040-11ac0d48700d	BRCA-UK	Adenocarcinoma		2	0;1	-
DO46881	675a5a32-b405-4f03-bfcd-756343d1dfaf	RECA-EU	Renal_cell_carcinoma_proximal_tubules		0;1;2	-	-
DO51062	bc9f105f-6d99-44ac-9871-67defd5e85cd	PRAD-CA	Adenocarcinoma		1	0;2	-
DO23538	d2b7bb0a-c622-11e3-bf01-24c6515278c0	LIRI-JP	Hepatocellular_carcinoma		1;2	0	-
DO23530	c158ac2a-c622-11e3-bf01-24c6515278c0	LIRI-JP	Hepatocellular_carcinoma		0;2	1	-
DO218742	fc8130e0-08dd-b996-e040-11ac0c48327b	BRCA-EU	Adenocarcinoma		0;2	1	-
DO48539	d404ac28-da11-4746-9c3b-cf0b1888f67b	PAEN-AU	Neuroendocrine_tumor		0	1	2
DO220479	07e0e938-f61f-477a-92a2-5b7e74b78943	KICH-US	Renal_cell_carcinoma_distal_tubules	DO220479	0;1;2	-	-
DO35922	f54d6b6f-3bc2-41dd-81d0-74cf9e1e90e9	PBCA-DE	Non-diffuse_glioma		0;1;2	-	-
DO220853	d2620dab-4319-499a-b8f1-9575aaf8f4f3	MELA-AU	Melanoma		1;2	-	0
DO51158	8c850df7-d48e-4386-b3a5-cac5da865ea5	PRAD-CA	Adenocarcinoma		0;1;2	-	-
DO46390	cf6c7066-6611-43ec-aef1-295a976cce5b	OV-AU	Adenocarcinoma		2	0	1
DO50403	926a04de-ef57-4271-91db-e90de8aa8a1a	ESAD-UK	Adenocarcinoma		0;1	2	-
DO50776	35cca3b8-c623-11e3-bf01-24c6515278c0	LIRI-JP	Hepatocellular_carcinoma		0;1	-	2
DO48674	94431626-c622-11e3-bf01-24c6515278c0	LIRI-JP	Hepatocellular_carcinoma		0;1	-	2
DO51525	e6eda5db-4d4f-418e-b0d4-ed9b3e5259d3	PACA-CA	Adenocarcinoma		1	2	0
DO47088	155873b2-e5de-405f-87f6-6de0d238b160	RECA-EU	Renal_cell_carcinoma_proximal_tubules		0	1;2	-
DO38807	feccee20-a62d-4152-b832-b9fdaca87a61	STAD-US	Adenocarcinoma	DO38807	0;1;2	-	-
DO50806	4b8943be-c623-11e3-bf01-24c6515278c0	LIRI-JP	Hepatocellular_carcinoma		0;1;2	-	-
DO51505	e1df938f-1f23-4291-98ef-13db6debb796	PACA-CA	Adenocarcinoma		1	-	0;2
DO51964	0bfd1068-3fd8-a95b-e050-11ac0c4860c3	PRAD-UK	Adenocarcinoma		1;2	0	-
DO35895	ea7d37ca-0dac-4ae6-ad03-97c6df3d116d	PBCA-DE	Non-diffuse_glioma		0;1;2	-	-
DO46747	b4e5626b-44fe-4cdb-a7d5-42028e0dbc4d	PAEN-AU	Neuroendocrine_tumor		0;2	-	1
DO36123	49b26ab5-2ca9-49b1-ae83-573fa41af2cd	PBCA-DE	Non-diffuse_glioma		1;2	-	0
DO3140	2c6f1862-bb82-4e7e-9cb3-338bdf022ff4	BRCA-US	Adenocarcinoma	DO3140	1;2	-	0
DO4635	9032b7fe-e38a-4641-a45e-67041668adc4	BRCA-US	Adenocarcinoma	DO4635	0;1;2	-	-
DO16769	d429c27a-5963-42fe-b3a0-7252c20669d8	KIRC-US	Renal_cell_carcinoma_proximal_tubules	DO16769	0;2	1	-
DO10840	cb753e6f-5ea3-4b58-9db3-7a62d15c8b2e	ESAD-UK	Adenocarcinoma		0	1	2
DO26599	504d4cb0-d2dd-420d-82e6-9ec14434a0fc	LUSC-US	Squamous_cell_carcinoma	DO26599	0;2	-	1
DO46893	34ab4c57-5240-4af7-a329-a5ab55934fd4	RECA-EU	Renal_cell_carcinoma_proximal_tubules		2	0;1	-
DO48912	5cbd429f-ffab-41ad-8016-422f1c922e99	PBCA-DE	Medulloblastoma		0;1;2	-	-
DO33000	5b41e033-6df8-411e-a13b-59eeb8afbf9b	PACA-AU	Adenocarcinoma		1;2	0	-
DO33016	cfe0bf13-2ff4-4164-9b6a-cd3615bf3ddc	PACA-AU	Adenocarcinoma		0;2	-	1
DO52725	8cce153d-953d-40c5-976b-60f6a143608c	CLLE-ES	Chronic_lymphocytic_leukemia		0;2	1	-
DO35739	8bda75a6-86b9-458e-948b-05049b4c52ce	PBCA-DE	Medulloblastoma		0;1	-	2
DO52554	fc68c24d-47ad-7961-e040-11ac0c48595c	BRCA-UK	Adenocarcinoma		1	-	0;2
DO29146	8093649a-74d6-4832-9154-8cc0182fa381	OV-US	Adenocarcinoma	DO29146	0;1	2	-
DO24675	de614a3e-1c0d-49c7-a2f1-28bc58e6e5c7	LUAD-US	Adenocarcinoma	DO24675	1;2	0	-
DO52600	f82d2146-70f5-8114-e040-11ac0d483e50	BOCA-UK	Sarcoma_bone		0	-	1;2
DO27789	f9837a56-7244-4846-a63d-266e6a92f168	MALY-DE	Mature_B-cell_lymphoma		2	-	0;1
DO217826	fc8130df-1f21-c8f9-e040-11ac0d485dfc	BRCA-EU	Adenocarcinoma		0;1;2	-	-
DO49422	1327bbd4-a466-4e26-905f-cf91315f1cc8	PACA-CA	Adenocarcinoma		0	1;2	-
DO222299	6dbac113-d4cf-4db5-97c9-50fa400bb47e	GACA-CN	Adenocarcinoma		1	2	0
DO218180	9650640f-154d-4696-aa96-3611c6fcee7b	ORCA-IN	Squamous_cell_carcinoma		0;2	1	-
DO48940	571ce258-b453-4cac-b05e-05755791be84	PBCA-DE	Medulloblastoma		1	0;2	-
DO36003	43bf37e0-3dbc-4360-818c-fc1356d77495	PBCA-DE	Non-diffuse_glioma		0;1;2	-	-
DO218065	fc8130df-e399-e34d-e040-11ac0c483279	BRCA-EU	Adenocarcinoma		0	-	1;2
DO35877	bb66787e-e0b2-45b6-b452-98a6c32132e7	PBCA-DE	Non-diffuse_glioma		0;1;2	-	-
DO52505	b3f1d232-4392-4258-9256-d38ff4b59f94	EOPC-DE	Adenocarcinoma		0;1;2	-	-
DO46560	5d922e48-aa70-454d-9417-c9af686feebc	OV-AU	Adenocarcinoma		0;1	-	2
DO44273	d8fbb398-d1da-4444-984a-22c8523625da	BRCA-US	Adenocarcinoma	DO44273	0;1	-	2
DO45087	ec23a354-e339-4466-9a1b-8e886ef627e6	LINC-JP	Hepatocellular_carcinoma		1;2	-	0
DO22860	3bacc189-01b8-46cc-a442-f393c0f428c6	LIHC-US	Hepatocellular_carcinoma	DO22860	0;2	-	1
DO23048	d252f328-4583-4e97-9a71-bb2885f06f73	LIHC-US	Hepatocellular_carcinoma	DO23048	1	-	0;2
DO6438	43d630aa-3890-401c-bf56-e3a9f325734f	CLLE-ES	Chronic_lymphocytic_leukemia		0;1;2	-	-
DO3188	987d41ee-6bab-490c-b0f2-bf28c0089de9	BRCA-US	Adenocarcinoma	DO3188	2	-	0;1
DO44744	7eb0ee38-fbe2-49ea-ba63-aa13825eca6e	LICA-FR	Hepatocellular_carcinoma		0;1;2	-	-
DO27829	2f0a660c-ba3c-49bb-90f7-39b0034cea82	MALY-DE	Mature_B-cell_lymphoma		0;1	-	2
DO48922	ed1f5a41-921f-469a-bc04-306a5435e067	PBCA-DE	Medulloblastoma		0;2	-	1
DO36159	02706819-bcab-4c49-a569-a4a8c60db1c0	PBCA-DE	Non-diffuse_glioma		0	2	1
DO49166	2b6d4d66-7f0b-4bc0-b3d6-171956a937c5	PACA-AU	Adenocarcinoma		2	-	0;1
DO52636	fc950c33-faa4-0241-e040-11ac0c486786	BOCA-UK	Sarcoma_bone		0	-	1;2
DO47859	1f2a8889-4374-4037-bb56-0f20733380e3	STAD-US	Adenocarcinoma	DO47859	0;2	-	1
DO14232	8294a969-59a1-4d3b-895b-f07e96bf9f7a	HNSC-US	Squamous_cell_carcinoma	DO14232	0;1;2	-	-
DO36345	769e2ac9-a121-4b2a-a0fd-5f755b579811	PRAD-US	Adenocarcinoma	DO36345	1;2	-	0
DO42400	b0a83df8-dd2c-4c1b-b238-9081d2c22258	UCEC-US	Adenocarcinoma	DO42400	1	-	0;2
DO49183	e97ea3d7-9fcd-4df1-9ea8-587cb3be75ec	PACA-AU	Adenocarcinoma		0;1	-	2
DO15791	21205681-a0c7-48d0-81d4-0b7ef31158cf	HNSC-US	Squamous_cell_carcinoma	DO15791	1;2	0	-
DO47159	d5c87d16-172f-4790-8867-949dcaa534d4	RECA-EU	Renal_cell_carcinoma_proximal_tubules		1;2	0	-
DO20867	42f88b95-fa12-47c7-93f1-cf72f207291c	KIRP-US	Renal_cell_carcinoma_proximal_tubules	DO20867	2	0	1
DO48692	e23c591e-c622-11e3-bf01-24c6515278c0	LIRI-JP	Hepatocellular_carcinoma		1	2	0
DO220878	9fc5b5c7-3973-42b4-8710-454de0cb5b50	MELA-AU	Melanoma		0;1	2	-
DO35424	c9e7c629-7b57-4ede-b315-0cea8c97c48e	PACA-CA	Adenocarcinoma		0;2	-	1
DO51140	1dd96495-5f83-4d36-96cf-b77cd0cbbfda	PRAD-CA	Adenocarcinoma		1;2	0	-
DO23527	b77543e4-c622-11e3-bf01-24c6515278c0	LIRI-JP	Hepatocellular_carcinoma		0;1	2	-
DO220860	83a1b304-2ec1-44ae-a9c5-8ad3a2a46a1f	MELA-AU	Melanoma		2	0;1	-
DO45229	bba106ce-c622-11e3-bf01-24c6515278c0	LIRI-JP	Hepatocellular_carcinoma		0	-	1;2
DO14171	b86e88e7-0d5f-4b32-a35f-dc97251ab990	HNSC-US	Squamous_cell_carcinoma	DO14171	1;2	-	0
DO52646	f87cdca1-2c85-49d2-e040-11ac0d485c9d	BOCA-UK	Sarcoma_bone		1;2	-	0
DO51496	c3679262-63d7-463e-9501-6ab3f177aee8	PACA-CA	Adenocarcinoma		0;1	2	-
DO51536	129459c1-38be-45da-bb87-18848c97c544	PACA-CA	Adenocarcinoma		1;2	0	-
DO46448	f26b1f44-12de-43ba-85bb-bc61741a5a88	OV-AU	Adenocarcinoma		0;2	-	1
DO51075	44083f54-0953-48e3-a704-11ad0988ad2e	PRAD-CA	Adenocarcinoma		1	0;2	-
DO26976	89c48e53-c8a9-4518-b3b8-509cdcaff52b	LUSC-US	Squamous_cell_carcinoma	DO26976	0	1;2	-
DO51472	42f00950-09c9-461a-8423-d5b04a96af10	PACA-CA	Adenocarcinoma		0;1	2	-
DO38603	9536f736-63bc-4099-bd54-740f5910f4a8	STAD-US	Adenocarcinoma	DO38603	2	0;1	-
DO26653	8cf9b32d-3d6f-4898-8c7a-89511b754021	LUSC-US	Squamous_cell_carcinoma	DO26653	0;2	1	-
DO29850	84ca6ab0-9edc-4636-9d27-55cdba334d7d	OV-US	Adenocarcinoma	DO29850	1;2	0	-
DO220868	524bbd14-1e1f-479b-9a71-d27fce32d8bc	MELA-AU	Melanoma		0;1;2	-	-
DO26492	b7a7d93b-38a7-4fc3-a433-3bb0a8cb7c42	LUSC-US	Squamous_cell_carcinoma	DO26492	1	-	0;2
DO37659	75ba6722-1148-4a52-a9ed-68d890238205	SKCM-US	Melanoma	DO37659	0;1	-	2
DO50354	77c022d3-2f29-49d3-a1df-cc2e9407fd7f	ESAD-UK	Adenocarcinoma		1	0	2
DO218333	fc8130e3-01ba-c740-e040-11ac0c483291	BRCA-EU	Adenocarcinoma		0;1;2	-	-
DO40948	2b78de4e-4c8b-4adf-a058-3dae797e7881	UCEC-US	Adenocarcinoma	DO40948	0	-	1;2
DO46576	3a6bce45-0431-49d8-82df-b1d9a738e5a6	OV-AU	Adenocarcinoma		2	0	1
DO22914	992d9566-b1da-421a-bf36-d23382b115fa	LIHC-US	Hepatocellular_carcinoma	DO22914	0;2	-	1
DO10908	d60f54f5-b154-42c4-99fb-cea4e7a33dc7	GBM-US	Diffuse_glioma	DO10908	1	2	0
DO52657	d31cce9d-1b38-44fd-9378-0d128e12a011	MALY-DE	Mature_B-cell_lymphoma		0	1;2	-
DO32972	20d1b88b-3ff6-4201-a748-6a993500c652	PACA-AU	Adenocarcinoma		1;2	-	0
DO218182	f7c6486a-bb08-f77a-e040-11ac0c482953	BRCA-EU	Adenocarcinoma		1;2	-	0
DO52698	4b8c6b0c-0d0c-4834-a2f3-691e0919b902	CLLE-ES	Chronic_lymphocytic_leukemia		0;1	2	-
DO52596	f843ed5c-0336-3d33-e040-11ac0d48478c	BOCA-UK	Sarcoma_bone		0;1;2	-	-
DO48682	c6bb32f0-c622-11e3-bf01-24c6515278c0	LIRI-JP	Hepatocellular_carcinoma		1	0;2	-
DO220894	7ba70717-d65e-4a45-af79-60a976770526	MELA-AU	Melanoma		0;1;2	-	-
DO50316	35dc84c1-476c-4d48-ae23-622bf6e043ac	ESAD-UK	Adenocarcinoma		1	2	0
DO22866	4624fd20-e2ad-4826-b606-a694b04e1076	LIHC-US	Hepatocellular_carcinoma	DO22866	0;1;2	-	-
DO25797	3b20d548-2a7d-4031-85a1-425ca7201d7a	LUAD-US	Adenocarcinoma	DO25797	2	1	0
DO36572	7d59205a-65ec-4341-9748-28639d82ed29	READ-US	Adenocarcinoma	DO36572	1;2	0	-
DO52667	02917220-6a7a-46a1-8656-907e96bef88e	MALY-DE	Mature_B-cell_lymphoma		0;2	1	-
DO51060	0a6be23a-d5a0-4e95-ada2-a61b2b5d9485	PRAD-CA	Adenocarcinoma		0;1	2	-
DO48934	3166f1ae-678d-42ae-9d44-d3d25d6860c7	PBCA-DE	Medulloblastoma		1	2	0
DO6350	dc505248-ed04-4f77-a7c6-3fefbc5df27b	CLLE-ES	Chronic_lymphocytic_leukemia		0;1	-	2
DO23536	cdcc04fc-c622-11e3-bf01-24c6515278c0	LIRI-JP	Hepatocellular_carcinoma		1	0	2
DO52502	cd29af7e-d670-4d8e-83e2-da6e52abda71	EOPC-DE	Adenocarcinoma		1;2	-	0
DO219954	35c797fd-ca81-4cef-b6c4-7e3776f661b3	SARC-US	Sarcoma_soft_tissue	DO219954	0	-	1;2
DO45201	9fba5db6-c622-11e3-bf01-24c6515278c0	LIRI-JP	Hepatocellular_carcinoma		1;2	-	0
DO48924	bd1ce02b-bfaf-4cde-aaac-06097a12e248	PBCA-DE	Medulloblastoma		0;2	-	1
DO27120	4c2ad4a0-5d57-4e27-9f35-058b2f205f50	LUSC-US	Squamous_cell_carcinoma	DO27120	2	1	0
DO30550	2f2eaecc-6509-423f-b63a-8c3bea1ba4a4	OV-US	Adenocarcinoma	DO30550	0;1;2	-	-
DO45215	af2cbdb6-c622-11e3-bf01-24c6515278c0	LIRI-JP	Hepatocellular_carcinoma		0;1	2	-
DO217865	fc8130e0-aed2-bb2f-e040-11ac0d485e12	BRCA-EU	Adenocarcinoma		0;2	1	-
DO52510	089be98d-c3c9-4fb4-aef2-7a8578a91d51	EOPC-DE	Adenocarcinoma		0;2	1	-
DO50399	de581588-be15-4bf4-95d1-aa5478b53ab6	ESAD-UK	Adenocarcinoma		0;1;2	-	-
DO15911	d4b80307-abbd-48bb-b52c-6dcd409699a2	HNSC-US	Squamous_cell_carcinoma	DO15911	0	-	1;2
DO52675	995a1ad2-faca-4a37-a59d-e62455985afb	MALY-DE	Mature_B-cell_lymphoma		0;1	-	2
DO52532	005e85a3-3571-462d-8dc9-2babfc7ace21	EOPC-DE	Adenocarcinoma		1	0;2	-
DO37474	41a7b031-d928-4a1f-891b-82fb3f6d548f	SKCM-US	Melanoma	DO37474	1	-	0;2
DO52692	4e7cdeda-6dc1-4f17-b853-72a68e5aa7e1	MALY-DE	Mature_B-cell_lymphoma		1;2	-	0
DO51501	9011cf17-0783-4f9d-b355-4f0fc1a2e78b	PACA-CA	Adenocarcinoma		1;2	-	0
DO35559	4c3f733d-5fd5-4f67-af5f-8c36c5b37be2	PBCA-DE	Medulloblastoma		0	2	1
DO25985	d5443922-fea5-4ff0-bd6e-8ce04e1951d8	LUAD-US	Adenocarcinoma	DO25985	0;2	-	1
DO51175	05c487aa-72d8-42e6-aa2b-b9b5ce273f5c	PAEN-AU	Neuroendocrine_tumor		1;2	-	0
DO36221	fc9d5fc6-719b-0525-e040-11ac0d485f83	PRAD-UK	Adenocarcinoma		0;1	-	2
DO35991	2a5a5840-a834-47a1-b1f4-dc8fed620f5c	PBCA-DE	Non-diffuse_glioma		0;1;2	-	-
DO218547	1a391468-fbf3-451a-b88e-a257a26d047f	GACA-CN	Adenocarcinoma		1;2	-	0
DO43811	fd504153-3cf6-44b9-99d5-21961ebac188	UCEC-US	Adenocarcinoma	DO43811	0;1;2	-	-
DO48495	dddea2e4-b8c3-4157-9d92-6de472e8375a	KIRP-US	Renal_cell_carcinoma_proximal_tubules	DO48495	1;2	-	0
DO48704	041e3b42-c623-11e3-bf01-24c6515278c0	LIRI-JP	Hepatocellular_carcinoma		0;1;2	-	-
DO28024	3a5eaed6-fcfd-437a-b61c-fd3725c64717	OV-US	Adenocarcinoma	DO28024	1	-	0;2
DO35612	aa018d90-5250-4313-9f7c-a3f196765e07	PBCA-DE	Medulloblastoma		0;1;2	-	-
DO23541	dd2e7b3c-c622-11e3-bf01-24c6515278c0	LIRI-JP	Hepatocellular_carcinoma		0;2	-	1
DO219974	9e7b51fb-2249-451a-bf23-bb2a3d935928	SARC-US	Sarcoma_soft_tissue	DO219974	0;1	-	2
DO26469	2045c788-9ea8-4ea5-a5e3-65fc16a62adb	LUSC-US	Squamous_cell_carcinoma	DO26469	0;2	1	-
DO49478	4c027164-12de-456f-b933-6bc91f70b46f	PACA-CA	Adenocarcinoma		0;1;2	-	-
DO27843	d6ee68e5-ceb3-4a63-b3bd-e64fe5398102	MALY-DE	Mature_B-cell_lymphoma		0;1	2	-
DO51092	f1534b2a-5350-442c-bb9d-8c7142668d31	PRAD-CA	Adenocarcinoma		1;2	0	-
DO51480	e7048a93-a1ed-4cdc-a1ab-fa507408ca77	PACA-CA	Adenocarcinoma		0;2	-	1
DO219962	cb783f8b-d092-4104-b809-3f90b19df7df	SARC-US	Sarcoma_soft_tissue	DO219962	0;1;2	-	-
DO52550	fc813235-5ed8-7695-e040-11ac0d485e3e	BRCA-UK	Adenocarcinoma		1;2	0	-
DO39072	178d0486-cb0d-4979-8bdf-bb3fe99149bd	THCA-US	Adenocarcinoma	DO39072	0;2	1	-
DO51509	cb4608a7-6aec-4cba-b20f-489e214c9dbd	PACA-CA	Adenocarcinoma		0;2	-	1
DO46834	c5bc0826-8037-4fe6-ad4e-b1b675e771fb	RECA-EU	Renal_cell_carcinoma_proximal_tubules		0	-	1;2
DO51121	dc85552c-2488-48d9-9da1-67a380945b85	PRAD-CA	Adenocarcinoma		0;1;2	-	-
DO44875	7f03cb4b-60b1-460c-b761-402e7ca09b0d	LIHC-US	Hepatocellular_carcinoma	DO44875	1	0	2
DO221123	abedd46c-47b8-4242-adb6-12835400cb3f	MALY-DE	Mature_B-cell_lymphoma		0;2	1	-
DO38775	eb59b79f-bd36-4bf4-83e3-2af73bd1d30a	STAD-US	Adenocarcinoma	DO38775	1	0	2
DO12070	4a1ad661-f6ae-44e8-b50b-72ff658ff22b	GBM-US	Diffuse_glioma	DO12070	0;1;2	-	-
DO6742	7f7e007e-4b06-4328-b116-6dcdb2ad8181	CLLE-ES	Chronic_lymphocytic_leukemia		0;2	1	-
DO52611	f82d213f-9ba5-7b6b-e040-11ac0c486882	BOCA-UK	Sarcoma_bone		0;2	-	1
DO28119	c9959f68-c385-4c1f-9188-8203844d288e	OV-US	Adenocarcinoma	DO28119	2	0	1
DO221543	d8de6de6-4cfe-4239-9ebd-3437aa65efb2	PACA-CA	Adenocarcinoma		2	-	0;1
DO46588	ae82fead-2671-4335-a342-67bb69935ad9	OV-AU	Adenocarcinoma		0	-	1;2
DO50319	6a0d0c42-1884-4c6a-936a-678a822c0936	ESAD-UK	Adenocarcinoma		0	-	1;2
DO48578	00508f2b-36bf-44fc-b66b-97e1f3e40bfa	PAEN-AU	Neuroendocrine_tumor		1	2	0
DO51141	d709d214-02ee-46c1-a73a-e7074cb2623e	PRAD-CA	Adenocarcinoma		0;2	1	-
DO24729	199bbb0f-996c-40c1-b06d-2066f04be778	LUAD-US	Adenocarcinoma	DO24729	0;2	1	-
DO37946	5310f698-d31a-4628-84b4-dc9ac29722a5	SKCM-US	Melanoma	DO37946	0	2	1
DO37861	22edd867-dcd6-42b5-92bb-025ceb84b106	SKCM-US	Melanoma	DO37861	1;2	-	0
DO26553	448af8b4-e071-48b0-a65b-b4ad17afdc0c	LUSC-US	Squamous_cell_carcinoma	DO26553	0;2	-	1
DO217844	fc8130e0-096a-b991-e040-11ac0c48327d	BRCA-EU	Adenocarcinoma		0;1;2	-	-
DO46333	6f981023-4269-4e8e-a4ab-2c92bb27273c	OV-AU	Adenocarcinoma		0;1;2	-	-
DO45175	88d82a42-c622-11e3-bf01-24c6515278c0	LIRI-JP	Hepatocellular_carcinoma		0;2	1	-
DO48741	2468e58c-c623-11e3-bf01-24c6515278c0	LIRI-JP	Hepatocellular_carcinoma		0;1	2	-
DO45151	70c2f91e-c622-11e3-bf01-24c6515278c0	LIRI-JP	Hepatocellular_carcinoma		0;2	1	-
DO23535	cc792058-c622-11e3-bf01-24c6515278c0	LIRI-JP	Hepatocellular_carcinoma		0;2	1	-
DO46745	7c477f01-8000-49dc-a692-e47fc15e0b4f	PAEN-AU	Neuroendocrine_tumor		1	0;2	-
DO23524	adfbba82-c622-11e3-bf01-24c6515278c0	LIRI-JP	Hepatocellular_carcinoma		0;1	2	-
DO50454	dfde4013-9062-42f5-a42b-626ef8334a41	ESAD-UK	Adenocarcinoma		2	1	0
DO6748	1bdfaa8a-1b7e-4251-b135-ce5e4568371b	CLLE-ES	Chronic_lymphocytic_leukemia		0;2	1	-
DO50412	48a0da38-8147-40fe-b683-3f070413a792	ESAD-UK	Adenocarcinoma		0;1;2	-	-
DO27787	650fe009-da01-4717-89df-9c95fafe3d7e	MALY-DE	Mature_B-cell_lymphoma		1	0;2	-
DO45169	819b4304-c622-11e3-bf01-24c6515278c0	LIRI-JP	Hepatocellular_carcinoma		0;1	2	-
DO48966	573ee34b-43a7-40d8-95ee-0ced4b46a7c8	PBCA-DE	Medulloblastoma		2	0	1
DO27764	aa20b9ab-dba9-4002-ad45-cafa2f85cef7	MALY-DE	Mature_B-cell_lymphoma		0;1	2	-
DO35934	02078f77-2b35-4fa3-ab02-2c017181295e	PBCA-DE	Non-diffuse_glioma		0;1	2	-
DO22195	8c46a1df-1c10-4188-992a-a55b782494c9	LGG-US	Diffuse_glioma	DO22195	0;1;2	-	-
DO220478	a3deafcb-b54f-4b7e-89ac-c92c16fb919f	KICH-US	Renal_cell_carcinoma_distal_tubules	DO220478	0;2	-	1
DO23028	6b25a78f-20dc-4ccc-b4c0-f9885d16725d	LIHC-US	Hepatocellular_carcinoma	DO23028	0;1	2	-
DO52671	0d569bd5-418d-4d72-87ca-8e14668c2119	MALY-DE	Mature_B-cell_lymphoma		0;2	1	-
DO3482	1eb62abc-7928-405b-84cc-f091ca5347b2	BRCA-US	Adenocarcinoma	DO3482	1;2	0	-
DO48888	ac1bd179-8285-468c-ab9f-7f91151ca0f2	PBCA-DE	Medulloblastoma		1;2	0	-
DO35901	e68bc7b4-b6b1-4807-b52c-7c7a19cdc373	PBCA-DE	Non-diffuse_glioma		0;1	-	2
DO48753	2e0bbaf6-c623-11e3-bf01-24c6515278c0	LIRI-JP	Hepatocellular_carcinoma		0	1	2
DO1328	8e03e773-5557-4e78-889b-4710c515378f	BRCA-US	Adenocarcinoma	DO1328	1;2	-	0
DO217987	f7d70fac-c76f-399e-e040-11ac0c482f9c	BRCA-EU	Adenocarcinoma		2	1	0
DO51091	6218f366-d5d2-4289-a95e-eeedfae7523a	PRAD-CA	Adenocarcinoma		1	-	0;2
DO34264	75fac59c-3346-4c5a-bb9f-fb67fec8d13b	PACA-AU	Adenocarcinoma		0;2	-	1
DO52574	f8407106-8a96-8f85-e040-11ac0d481656	BOCA-UK	Sarcoma_bone		0;1	2	-
DO50837	65f702b8-c623-11e3-bf01-24c6515278c0	LIRI-JP	Hepatocellular_carcinoma		0;1;2	-	-
DO51510	7ccee959-1e87-4a39-b6b3-840ddcb94995	PACA-CA	Adenocarcinoma		0;1;2	-	-
DO15398	190eb791-383d-4e27-870d-e470630843e7	HNSC-US	Squamous_cell_carcinoma	DO15398	0;1;2	-	-
DO220336	2ccd028d-e7e0-4f77-a512-f658a31819a4	KICH-US	Renal_cell_carcinoma_distal_tubules	DO220336	1;2	-	0
DO46873	45348eff-4b09-4776-825e-b18de9dba937	RECA-EU	Renal_cell_carcinoma_proximal_tubules		0;2	1	-
DO27847	c66926a8-474d-482c-bfb7-043029c8b737	MALY-DE	Mature_B-cell_lymphoma		0;1;2	-	-
DO220893	561fd34c-7c7d-4df0-bbfc-3d31147ca562	MELA-AU	Melanoma		2	1	0
DO35454	cc7af465-22ed-485d-a78c-282b840bf7c9	PACA-CA	Adenocarcinoma		0;1	-	2
DO23529	bdeeb1a6-c622-11e3-bf01-24c6515278c0	LIRI-JP	Hepatocellular_carcinoma		0;1;2	-	-
DO220850	eb9a8f12-6451-43cc-95b3-2e86cf704c96	MELA-AU	Melanoma		0;1;2	-	-
DO38535	5c4b369c-51a3-4ca7-8b9d-2a8e49c0dde7	STAD-US	Adenocarcinoma	DO38535	0;1;2	-	-
DO52642	f83fc777-5416-c3e9-e040-11ac0d482c8e	BOCA-UK	Sarcoma_bone		1	-	0;2
DO35126	441d2f21-b448-4fc8-8c54-9b85aca56237	PACA-CA	Adenocarcinoma		2	1	0
DO48720	13bd2b30-c623-11e3-bf01-24c6515278c0	LIRI-JP	Hepatocellular_carcinoma		1;2	-	0
DO50337	fab0be4b-c84a-45cd-a76f-44d9a8bf1846	ESAD-UK	Adenocarcinoma		0;1;2	-	-
DO48737	221d0290-c623-11e3-bf01-24c6515278c0	LIRI-JP	Hepatocellular_carcinoma		0;1;2	-	-
DO45111	3faeb03e-c622-11e3-bf01-24c6515278c0	LIRI-JP	Hepatocellular_carcinoma		1;2	0	-
DO36119	cb74d12c-eed1-4b14-8f93-d70e625eb65e	PBCA-DE	Non-diffuse_glioma		0	1;2	-
DO13348	2c71d542-1653-4d97-8752-f2fd05c7e75d	GBM-US	Diffuse_glioma	DO13348	0	-	1;2
DO45235	c271b7d2-c622-11e3-bf01-24c6515278c0	LIRI-JP	Hepatocellular_carcinoma		1	-	0;2
DO22998	4c3eda94-56f4-46d3-8c88-50d476e773f6	LIHC-US	Hepatocellular_carcinoma	DO22998	1;2	-	0
DO47451	15daadb0-6b24-4248-9225-470dc08f1552	SKCM-US	Melanoma	DO47451	0;1;2	-	-
DO35545	7bd4d5e2-69ee-4264-93e4-2ba01418c460	PBCA-DE	Medulloblastoma		0;1;2	-	-
DO52654	5bcf473f-417d-47a5-9745-ac7faf830b1f	MALY-DE	Mature_B-cell_lymphoma		1;2	-	0
DO48679	9ec31146-c622-11e3-bf01-24c6515278c0	LIRI-JP	Hepatocellular_carcinoma		1	0;2	-
DO37750	c21a5d55-9790-429f-a4e6-420293c07b53	SKCM-US	Melanoma	DO37750	0;1;2	-	-
DO221542	b8270565-9e02-4d46-9534-08206bfd027a	PACA-CA	Adenocarcinoma		0	1	2
DO218560	fc8130e0-a8b4-d80d-e040-11ac0c483272	BRCA-EU	Adenocarcinoma		0;1;2	-	-
DO50362	69c3c88c-d51e-4e03-b96b-ec4f1a0faa2d	ESAD-UK	Adenocarcinoma		0;1;2	-	-
DO50798	42e92d78-c623-11e3-bf01-24c6515278c0	LIRI-JP	Hepatocellular_carcinoma		0;2	1	-
DO38966	007aab66-2f07-459d-8952-3041d6ea24a8	THCA-US	Adenocarcinoma	DO38966	1;2	-	0
DO17323	00bf0350-8c7c-4b9e-8143-13ea2dc1122f	KIRC-US	Renal_cell_carcinoma_proximal_tubules	DO17323	2	1	0
DO52148	958d4d1d-25e2-43f2-a18b-59b2c66f0c05	PAEN-IT	Neuroendocrine_tumor		0;1;2	-	-
DO52125	b27b569a-2c79-4453-8a2d-41fd0b4dd28d	PAEN-IT	Neuroendocrine_tumor		0;2	-	1
DO51137	836ec5a5-e385-4236-83e7-2641ee35db7f	PRAD-CA	Adenocarcinoma		0;1;2	-	-
DO33028	21b1a37f-e91e-4ce1-83cf-bb89b8d0fb35	PACA-AU	Adenocarcinoma		2	0;1	-
DO220359	9fb73d89-f7c4-47b2-810b-3ce37cd8a3c9	KICH-US	Renal_cell_carcinoma_distal_tubules	DO220359	0;1	2	-
DO50318	9749a9a5-cb7f-4038-a5f9-5e2d6b97c689	ESAD-UK	Adenocarcinoma		0;1;2	-	-
DO218709	fc8130e0-0f1a-b6eb-e040-11ac0c48328f	BRCA-EU	Adenocarcinoma		1;2	-	0
DO14250	3e604a1c-b95f-44ff-9723-e2fac845da3b	HNSC-US	Squamous_cell_carcinoma	DO14250	0;2	-	1
DO38226	622eaa04-b8f9-471b-98b0-7befd119f14c	STAD-US	Adenocarcinoma	DO38226	0;1	2	-
DO14750	c2124bb2-30e1-4093-9a8a-3a188a6dc0a9	HNSC-US	Squamous_cell_carcinoma	DO14750	0;2	-	1
DO52122	6c8f3dc9-21bf-4859-9599-231ac040eb7d	PAEN-IT	Neuroendocrine_tumor		0;1;2	-	-
DO45177	8a6d6b2e-c622-11e3-bf01-24c6515278c0	LIRI-JP	Hepatocellular_carcinoma		1;2	-	0
DO27799	2b36ac4b-eed3-4591-8b4f-b44049dfc5ed	MALY-DE	Mature_B-cell_lymphoma		1;2	-	0
DO26563	4c3840df-9824-40db-879e-6d24adc8c155	LUSC-US	Squamous_cell_carcinoma	DO26563	2	-	0;1
DO46847	00db1b95-8ca3-4cc4-bb46-6b8c8019a7c7	RECA-EU	Renal_cell_carcinoma_proximal_tubules		0	2	1
DO52704	ffa976f0-aa60-4867-842e-361afa7d68ac	CLLE-ES	Chronic_lymphocytic_leukemia		2	0;1	-
DO22356	3d477ac1-3bdf-4410-9594-1a3a1412c6ae	LGG-US	Diffuse_glioma	DO22356	2	1	0
DO51056	008bad10-d41b-4bbb-86fa-9976ecea46b1	PRAD-CA	Adenocarcinoma		1	-	0;2
DO46905	c298ec82-8305-4c89-898f-268308f782b2	RECA-EU	Renal_cell_carcinoma_proximal_tubules		0;2	-	1
DO22884	41840dc1-5ea2-4f01-a0d4-8b65add641c8	LIHC-US	Hepatocellular_carcinoma	DO22884	1	-	0;2
DO33008	1e181878-c640-4e91-a620-3fc4b08a4de1	PACA-AU	Adenocarcinoma		0;2	-	1
DO46945	15a93657-0521-430a-a816-bf0842374b75	RECA-EU	Renal_cell_carcinoma_proximal_tubules		0;1;2	-	-
DO35928	f4798483-9e32-4e6a-8bb5-6f45af2a8ac5	PBCA-DE	Non-diffuse_glioma		0;2	-	1
DO27453	ee6cc68e-8d2a-41ee-82c6-0fecdf7e6259	LUSC-US	Squamous_cell_carcinoma	DO27453	1	0;2	-
DO50800	44e4f08a-c623-11e3-bf01-24c6515278c0	LIRI-JP	Hepatocellular_carcinoma		0;2	1	-
DO6388	8fa9575b-b2c9-4bd7-8da1-3c2cdf0e39f6	CLLE-ES	Chronic_lymphocytic_leukemia		0;1;2	-	-
DO48482	b19ec4cd-2876-4a2b-bcb9-b3c8db54fc15	KIRP-US	Renal_cell_carcinoma_proximal_tubules	DO48482	0	-	1;2
DO51159	a9ec7d9e-b179-4782-a589-43c7d1642be9	PRAD-CA	Adenocarcinoma		1;2	-	0
DO36945	cd3d7559-b583-4474-81df-4bf9232de3c2	READ-US	Adenocarcinoma	DO36945	1	-	0;2
DO11382	39520be3-a2af-4189-acf4-9d239363333a	GBM-US	Diffuse_glioma	DO11382	0	2	1
DO26062	cd0aeed5-93a1-4287-8a88-fe6b7b5e3983	LUAD-US	Adenocarcinoma	DO26062	0;1	2	-
DO51532	39d38c06-3779-4ca4-b103-1d096f93dae8	PACA-CA	Adenocarcinoma		0;1;2	-	-
DO36024	64e5ee38-e5c6-4911-ad87-c50dd8e52f1b	PBCA-DE	Non-diffuse_glioma		1;2	0	-
DO45103	35e33a7a-c622-11e3-bf01-24c6515278c0	LIRI-JP	Hepatocellular_carcinoma		1;2	0	-
DO49436	c741fb12-8160-43a7-bc70-2c545ea0031d	PACA-CA	Adenocarcinoma		0;2	1	-
DO32900	8454fe53-869d-41c8-b0c8-a7929d00eec3	PACA-AU	Adenocarcinoma		1	0	2
DO218384	fc8130df-3147-3e94-e040-11ac0d485df8	BRCA-EU	Adenocarcinoma		0;2	-	1
DO45051	06ecd127-6c24-422d-a7fb-bf5aee1b8b7b	LINC-JP	Hepatocellular_carcinoma		0;1	-	2
DO218168	fc8130df-35ac-2304-e040-11ac0d485dda	BRCA-EU	Adenocarcinoma		1;2	0	-
DO35955	bea0e802-96d3-46e2-8030-17019a71e0bb	PBCA-DE	Non-diffuse_glioma		0;1	-	2
DO52685	15678c3d-ce61-454d-849e-1d4ca358909b	MALY-DE	Mature_B-cell_lymphoma		0;1	-	2
DO51490	6297aa77-37a0-4f46-987b-32bd8653c0c2	PACA-CA	Adenocarcinoma		0;1	-	2
DO46925	f6e758a5-150f-4424-90b7-1c1a34aec9a3	RECA-EU	Renal_cell_carcinoma_proximal_tubules		0;1	2	-
DO22324	c1abb741-4fcd-4161-b057-c7efd619cc99	LGG-US	Diffuse_glioma	DO22324	1;2	0	-
DO50314	47874ff4-0b1c-4a31-9192-2a10e93ce9a1	ESAD-UK	Adenocarcinoma		0	2	1
DO26806	c48d7f4a-e98a-4077-a749-eb9f56f05b84	LUSC-US	Squamous_cell_carcinoma	DO26806	0;1;2	-	-
DO36361	9689cb33-8ac9-4ee5-800d-3900769988af	PRAD-US	Adenocarcinoma	DO36361	1;2	0	-
DO45081	f0768c67-f38c-40a8-8f27-81a927fb5dca	LINC-JP	Hepatocellular_carcinoma		0;1;2	-	-
DO22935	0d259ac2-03d1-4814-9b0b-d05e3a6029b7	LIHC-US	Hepatocellular_carcinoma	DO22935	0	2	1
DO46606	09508a0d-ebe0-4fa1-b7b2-1710814181cd	OV-AU	Adenocarcinoma		1;2	0	-
DO220861	7e22401d-f4cd-44c5-8a01-b08a439e5a31	MELA-AU	Melanoma		1;2	0	-
DO46400	acd510de-b732-4a1a-8b72-6d22e763540b	OV-AU	Adenocarcinoma		1;2	-	0
DO25189	bd3e88b3-b37c-4641-85fa-d8125ba324ca	LUAD-US	Adenocarcinoma	DO25189	1	0;2	-
DO46832	33bf46dd-16b3-49c6-80d7-76caf27aa0f4	RECA-EU	Renal_cell_carcinoma_proximal_tubules		0;1;2	-	-
DO33184	ec646623-6d33-4fbd-888e-89f55d82eb11	PACA-AU	Adenocarcinoma		1	0;2	-
DO220423	9a90f951-ad96-4883-b97f-ac43395dae5d	KICH-US	Renal_cell_carcinoma_distal_tubules	DO220423	1;2	-	0
DO50420	f9c23ce8-7f1c-9417-e040-11ac0d482562	PRAD-UK	Adenocarcinoma		2	0;1	-
DO6450	66b4a1f3-480f-4050-96ac-920c1c080864	CLLE-ES	Chronic_lymphocytic_leukemia		0;1;2	-	-
DO50441	f0a33adc-ea90-46ef-a24a-a8d7e4e15db3	ESAD-UK	Adenocarcinoma		2	0	1
DO50309	09497b9b-6fca-48cb-af97-161a3e434a51	ESAD-UK	Adenocarcinoma		0;1	2	-
DO46984	141918cd-3e23-45bc-96e1-b208c80f69e7	RECA-EU	Renal_cell_carcinoma_proximal_tubules		2	0;1	-
DO44485	33b7e799-ad10-498f-9948-8ce433311539	KIRP-US	Renal_cell_carcinoma_proximal_tubules	DO44485	0	1	2
DO44889	343fcbc2-f30c-4ffa-a0b3-f5bb21e5e70b	LIHC-US	Hepatocellular_carcinoma	DO44889	1;2	-	0
DO46830	decfb419-63b3-47b0-9dfc-baae180566a0	RECA-EU	Renal_cell_carcinoma_proximal_tubules		0	-	1;2
DO27783	2439ec74-1713-4d47-a5d9-886f69dddcb6	MALY-DE	Mature_B-cell_lymphoma		0;1	-	2
DO44092	492b4e58-12e2-47b2-bd47-28f8607072fa	COAD-US	Adenocarcinoma	DO44092	1	0;2	-
DO7831	b6b6e1d3-c592-4836-bdad-d53af2dbcc9a	COAD-US	Adenocarcinoma	DO7831	0;2	-	1
DO47542	54a77010-2f16-4da9-8ca0-746a51801a00	SKCM-US	Melanoma	DO47542	0;1	2	-
DO41080	19c1c97f-a3ec-44a8-8a20-6f97caed1a4f	UCEC-US	Adenocarcinoma	DO41080	0;1	2	-
DO35676	fccb865d-83ed-4bfe-ad84-0689813ae977	PBCA-DE	Medulloblastoma		0;1;2	-	-
DO38655	c612570a-881d-421f-98b9-0e4563133744	STAD-US	Adenocarcinoma	DO38655	0;1;2	-	-
DO45009	5df489bc-6178-49e4-8a42-506f70300dff	LIHC-US	Hepatocellular_carcinoma	DO45009	0;1;2	-	-
DO218075	0f9e70b3-24cf-4d76-af7b-84ace66ec5a7	ORCA-IN	Squamous_cell_carcinoma		0;1;2	-	-
DO50357	0ef92ff8-829f-425a-91d8-c594b6e22a2b	ESAD-UK	Adenocarcinoma		0	1	2
DO218121	f7ed28a6-8f5f-e87b-e040-11ac0c48120e	BRCA-EU	Adenocarcinoma		0	1;2	-
DO46374	53bcbb68-addd-47fc-9910-cd1d3f38197d	OV-AU	Adenocarcinoma		0;1	2	-
DO13192	ece0f3a4-a204-4c52-bb1f-88d44a875b2e	GBM-US	Diffuse_glioma	DO13192	1	0;2	-
DO20604	de4c3f91-d164-47df-9971-feba840d247c	KIRC-US	Renal_cell_carcinoma_proximal_tubules	DO20604	0;2	1	-
DO50410	9c00828e-e9ae-4b9c-959e-34837ee2b230	ESAD-UK	Adenocarcinoma		2	1	0
DO44832	468083cb-95c3-47c1-9d96-79bcf7bf3f26	LICA-FR	Hepatocellular_carcinoma		0;2	1	-
DO39046	b8cd6882-be27-4742-bc63-3227d31bf704	THCA-US	Adenocarcinoma	DO39046	0;2	-	1
DO51090	61973578-4c0d-4a3f-b9c4-f96ceab24629	PRAD-CA	Adenocarcinoma		1	2	0
DO218553	fc8130e0-ad8a-b832-e040-11ac0d485e14	BRCA-EU	Adenocarcinoma		1;2	-	0
DO51115	b33b7c8f-0b0d-4009-88a7-48e9d9cae6cb	PRAD-CA	Adenocarcinoma		0;1;2	-	-
DO7214	c13d7ee5-2bf0-43e4-9cd3-9326ed9355cf	CLLE-ES	Chronic_lymphocytic_leukemia		1	-	0;2
DO31769	58faf969-bf37-4180-8807-2f44f2cc8eda	OV-US	Adenocarcinoma	DO31769	1;2	-	0
DO22145	00493087-9d9d-40ca-86d5-936f1b951c93	LGG-US	Diffuse_glioma	DO22145	1;2	-	0
DO46338	bbb2cf2f-8f32-43d4-846c-d1020e6329ec	OV-AU	Adenocarcinoma		0	-	1;2
DO45173	87671312-c622-11e3-bf01-24c6515278c0	LIRI-JP	Hepatocellular_carcinoma		0;1;2	-	-
DO9106	a64000df-16e5-4b88-865f-5c680adf60eb	COAD-US	Adenocarcinoma	DO9106	0;1	-	2
DO26719	649f2c20-5b50-40a8-a6fd-9a51f3d5b9df	LUSC-US	Squamous_cell_carcinoma	DO26719	0;2	-	1
DO42464	6e599fcc-d79a-4e0f-b451-c20768c989f9	UCEC-US	Adenocarcinoma	DO42464	0;1	-	2
DO220351	34739bd6-b3be-441d-8cdb-e4233bf14080	KICH-US	Renal_cell_carcinoma_distal_tubules	DO220351	0;1	-	2
DO33288	b7008a98-5aa0-4cc9-9bee-af2a422266db	PACA-AU	Adenocarcinoma		0;1	2	-
DO52640	f87348df-7186-4c6b-e040-11ac0c482ba9	BOCA-UK	Sarcoma_bone		1;2	-	0
DO45277	0be08326-c623-11e3-bf01-24c6515278c0	LIRI-JP	Hepatocellular_carcinoma		0;1	2	-
DO28093	1dc9e7fd-fc62-4b32-9619-4e02a266a385	OV-US	Adenocarcinoma	DO28093	2	0	1
DO4557	a876398c-5b1d-444f-a360-5fe2db697480	BRCA-US	Adenocarcinoma	DO4557	1	0	2
DO220848	7f031d71-3cb7-4744-86bd-a3beecfe166e	MELA-AU	Melanoma		0;1;2	-	-
DO30090	fea5827b-251d-474b-8713-fc76db995fe7	OV-US	Adenocarcinoma	DO30090	0	2	1
DO51537	228fb827-c05e-494c-8a21-e1d925e100cb	PACA-CA	Adenocarcinoma		0	-	1;2
DO50815	53df19a8-c623-11e3-bf01-24c6515278c0	LIRI-JP	Hepatocellular_carcinoma		0;1;2	-	-
DO222288	d91e1a92-837d-44d6-92d8-419f435effe0	GACA-CN	Adenocarcinoma		0;2	-	1
DO51530	f4ada7a2-c4ac-4f89-ada7-4645861002cb	PACA-CA	Adenocarcinoma		0;1;2	-	-
DO217822	7eb0f792-858f-45d1-a908-125b02ea1506	GACA-CN	Adenocarcinoma		0	1;2	-
DO218828	f7e7b258-b4b2-e6c5-e040-11ac0d486773	BRCA-EU	Adenocarcinoma		1	2	0
DO6354	4b7a704b-e516-4275-be11-45cc935237e2	CLLE-ES	Chronic_lymphocytic_leukemia		1	2	0
DO52147	b24feafa-f2e9-4498-8471-a9e42c80cc9f	PAEN-IT	Neuroendocrine_tumor		0;1;2	-	-
DO46420	6fffe0cf-bb38-4e77-88ab-a256bd7fbbce	OV-AU	Adenocarcinoma		0;1;2	-	-
DO50839	67189cd8-c623-11e3-bf01-24c6515278c0	LIRI-JP	Hepatocellular_carcinoma		0;1	-	2
DO50814	52d8ccfc-c623-11e3-bf01-24c6515278c0	LIRI-JP	Hepatocellular_carcinoma		0;2	-	1
DO51474	78103d9b-0b8a-431e-bb58-5c99fbea12e4	PACA-CA	Adenocarcinoma		0;2	-	1
DO220867	ead1bc2e-42c3-46d9-8f6f-8cb16ba9d2c3	MELA-AU	Melanoma		1;2	0	-
DO45247	de4f520c-c622-11e3-bf01-24c6515278c0	LIRI-JP	Hepatocellular_carcinoma		0;1;2	-	-
DO1392	418e916b-7a4e-4fab-8616-15dcec4d79f8	BRCA-US	Adenocarcinoma	DO1392	0;2	-	1
DO35889	759d30b2-ddb8-49e2-a604-57ff9222d3a0	PBCA-DE	Non-diffuse_glioma		1	0	2
DO35755	51dd1a39-7349-442c-b7e1-7850fb800569	PBCA-DE	Medulloblastoma		2	1	0
DO25622	49dec0c2-8e75-4f44-a253-82b2ea605890	LUAD-US	Adenocarcinoma	DO25622	0;1;2	-	-
DO11782	374cbd87-428e-4509-85c1-b7d3302c30a0	GBM-US	Diffuse_glioma	DO11782	1	-	0;2
DO51469	96ba50eb-3c12-41ad-ac7b-d23b2001fe44	PACA-CA	Adenocarcinoma		0;1	-	2
DO29940	b243adb4-b3e7-4e0e-bc0d-625aa8dbb1be	OV-US	Adenocarcinoma	DO29940	1;2	0	-
DO29760	44eebc04-c027-45ae-beca-c4012b494f29	OV-US	Adenocarcinoma	DO29760	1	-	0;2
DO43610	460f7427-ebcf-404b-9e9e-e0278d0bca95	UCEC-US	Adenocarcinoma	DO43610	2	-	0;1
DO51485	b710b214-5666-4054-97ef-3b9ac2bd90ac	PACA-CA	Adenocarcinoma		0;1	2	-
DO4185	6c8e9197-fd16-4fed-bfda-e349cab26314	BRCA-US	Adenocarcinoma	DO4185	1	-	0;2
DO51989	90de4296-0223-4b9f-8abb-6db278bfc932	CLLE-ES	Chronic_lymphocytic_leukemia		2	0	1
DO51135	ab8a55ed-ff47-4cad-ad91-52b9dc25aca7	PRAD-CA	Adenocarcinoma		0	-	1;2
DO47124	d926a39f-d057-4e78-8907-b74f52157d99	RECA-EU	Renal_cell_carcinoma_proximal_tubules		0;1;2	-	-
DO1012	f393bb07-270c-2c93-e040-11ac0d484533	BRCA-UK	Adenocarcinoma		0;1;2	-	-
DO4695	9ddf2119-a222-4fa5-a9f3-0bec7eeea36b	BRCA-US	Adenocarcinoma	DO4695	0;2	-	1
DO220857	ca8fa9f5-3190-440d-9879-22e33d05ca6c	MELA-AU	Melanoma		1;2	0	-
DO52598	f86b6ba2-8f4b-ee53-e040-11ac0d485904	BOCA-UK	Sarcoma_bone		0;2	-	1
DO51084	d277e679-9fdd-44cd-9f2c-f9927e44d721	PRAD-CA	Adenocarcinoma		0	1	2
DO41530	99696731-c88f-427b-975b-1d90013e63ff	UCEC-US	Adenocarcinoma	DO41530	0;2	1	-
DO51549	368e592d-260c-4f58-81c4-a9f1e6177a4b	PACA-CA	Adenocarcinoma		1	2	0
DO35406	fdbd0277-ddbf-4cc5-8ec3-3644b9553627	PACA-CA	Adenocarcinoma		0;2	1	-
DO51960	0bfd1068-3fcf-a95b-e050-11ac0c4860c3	PRAD-UK	Adenocarcinoma		0;2	-	1
DO27813	82b8cda8-fbff-455e-b0db-7ff6528bd6c8	MALY-DE	Mature_B-cell_lymphoma		0;2	1	-
DO50423	f9c65e3d-f3f7-dd5f-e040-11ac0d487b1f	PRAD-UK	Adenocarcinoma		2	0;1	-
DO52556	fc93b9ab-760a-5223-e040-11ac0c482177	BRCA-UK	Adenocarcinoma		0;1;2	-	-
DO50389	f37de4fa-52f6-4fe4-a3fa-41803032c93f	ESAD-UK	Adenocarcinoma		0	-	1;2
DO46793	475bca00-9089-4f50-8638-4e5e8aca6dcd	PRAD-CA	Adenocarcinoma		0	2	1
DO49178	fa54205f-7e51-4e5a-9f0a-5e8a2e40235f	PACA-AU	Adenocarcinoma		0;1	-	2
DO37896	10bb1a92-901e-4a14-80f4-5e88f997754b	SKCM-US	Melanoma	DO37896	2	-	0;1
DO52721	d88296ac-bb0d-47ab-9051-6c358f0af780	CLLE-ES	Chronic_lymphocytic_leukemia		1;2	-	0
DO49078	1c9fbe26-1447-4335-aaab-06d6bb3e2741	PACA-AU	Adenocarcinoma		0;1;2	-	-
DO220911	8ca665f8-fe78-48bf-8c0f-c606d92885d4	MELA-AU	Melanoma		1	2	0
DO46398	6ce42746-88aa-485f-a1c4-1759aad95914	OV-AU	Adenocarcinoma		0;1;2	-	-
DO52143	f89ef95e-6e39-420b-a3c2-ccebcc69ce3b	PAEN-IT	Neuroendocrine_tumor		1	2	0
DO46591	bbe59385-5f83-43f6-a485-517c860bef6f	OV-AU	Adenocarcinoma		0;2	-	1
DO51511	ca284012-bd06-47a3-8a9d-c6b185d87d85	PACA-CA	Adenocarcinoma		0	-	1;2
DO1008	f393bb0c-4178-ca4a-e040-11ac0d48455f	BRCA-UK	Adenocarcinoma		0	2	1
DO217817	a46f1e20-9e97-4dcc-a5ed-532aad9f3236	GACA-CN	Adenocarcinoma		1	0	2
DO220843	1ac15380-04a2-42dd-8ade-28556a570e80	MELA-AU	Melanoma		1;2	0	-
DO10837	b0c61486-b061-4b6b-ac02-130a3ea0b080	EOPC-DE	Adenocarcinoma		0;2	-	1
DO220888	58d3e932-b4a3-4cac-a6ac-73160e354a15	MELA-AU	Melanoma		0;2	1	-
DO36057	69d6142c-3a16-46c9-8bed-1f4edc267c4d	PBCA-DE	Non-diffuse_glioma		2	0	1
DO47016	603594e3-e427-494c-b9ee-e872d6629563	RECA-EU	Renal_cell_carcinoma_proximal_tubules		1	-	0;2
DO28289	95fc38ac-2b36-4c46-abbf-8d2d52ff9626	OV-US	Adenocarcinoma	DO28289	0;1;2	-	-
DO51179	b8068cbb-4523-4ac9-ab17-edd4eb0e2975	PAEN-AU	Neuroendocrine_tumor		2	0;1	-
DO52686	f9dc999f-6dde-448d-9cf1-2897ddcf7b0b	MALY-DE	Mature_B-cell_lymphoma		0;2	1	-
DO218611	fc8130df-34f8-22c6-e040-11ac0d485de8	BRCA-EU	Adenocarcinoma		0;1;2	-	-
DO47048	db4d1d04-1189-4c0e-99a7-904667af07b5	RECA-EU	Renal_cell_carcinoma_proximal_tubules		0;1;2	-	-
DO23525	b421b9ca-c622-11e3-bf01-24c6515278c0	LIRI-JP	Hepatocellular_carcinoma		0;2	-	1
DO48541	5702affd-eafe-42a4-8f56-c1f22f8f184d	PAEN-AU	Neuroendocrine_tumor		2	0	1
DO36091	7ac3e543-3bc2-4a59-84fc-b5aa0def592c	PBCA-DE	Non-diffuse_glioma		1	0	2
DO10817	3c92c0e9-68e0-4354-8ed1-b6506878145d	EOPC-DE	Adenocarcinoma		0;1;2	-	-
DO45067	1cb25b72-3726-4f12-9e22-f5c7e4b05681	LINC-JP	Hepatocellular_carcinoma		2	0	1
DO36131	5714b52d-7048-41b5-8141-bf42d960abe4	PBCA-DE	Non-diffuse_glioma		0;1;2	-	-
DO1004	f393bafe-7503-5c45-e040-11ac0d484511	BRCA-UK	Adenocarcinoma		0;2	-	1
DO52594	f87e94a9-ef37-fcba-e040-11ac0c482332	BOCA-UK	Sarcoma_bone		1	0	2
DO22854	463bf060-8ba6-4a73-8173-172025f7b527	LIHC-US	Hepatocellular_carcinoma	DO22854	0;1	-	2
DO36107	ef76231d-5a21-4bbd-9847-c01be6fe8916	PBCA-DE	Non-diffuse_glioma		1;2	-	0
DO39084	473fe833-fcc6-485e-93d2-95e662c3ef53	THCA-US	Adenocarcinoma	DO39084	1;2	0	-
DO51048	acb9750e-7e17-4cef-bee1-5d710f9bf3a7	PRAD-CA	Adenocarcinoma		0;1;2	-	-
DO4155	ea43434b-197e-48ac-ae2e-46bc7f3776de	BRCA-US	Adenocarcinoma	DO4155	0;1;2	-	-
DO47785	7116cc90-f465-4e7e-aa27-48a83ed258e9	STAD-US	Adenocarcinoma	DO47785	0;2	-	1
DO46850	741c4656-0fd0-416e-86c8-f6533b6c96f4	RECA-EU	Renal_cell_carcinoma_proximal_tubules		0;1;2	-	-
DO33042	3c86ba21-7b11-4ec7-9d20-a2325197c676	PACA-AU	Adenocarcinoma		0;1;2	-	-
DO32237	46f19b5c-3eba-4b23-a1ab-9748090ca4e5	OV-US	Adenocarcinoma	DO32237	0;2	-	1
DO2055	d5372745-95cf-4572-a6e7-e7f5b796911a	BRCA-US	Adenocarcinoma	DO2055	0;1;2	-	-
DO50432	f9c26646-d2b0-cf30-e040-11ac0d483918	PRAD-UK	Adenocarcinoma		0;2	-	1
DO27853	d733cf1a-4c42-4def-b6cb-5ef2c6a27fcd	MALY-DE	Mature_B-cell_lymphoma		0	1	2
DO12484	2fdab641-d73b-4f9a-aa4c-c1944f131a69	GBM-US	Diffuse_glioma	DO12484	0;2	-	1
DO51110	caf2e99d-8f1f-4043-b567-c3fe28dc33ac	PRAD-CA	Adenocarcinoma		0;1;2	-	-
DO220335	d72a7338-c144-4c62-a70e-2177a3b4b77e	KICH-US	Renal_cell_carcinoma_distal_tubules	DO220335	0;1	-	2
DO48518	50ee360c-e3df-4888-9999-ebb88e271d08	LIHC-US	Hepatocellular_carcinoma	DO48518	0;1;2	-	-
DO6368	7b296706-b535-45a0-9a8e-4a34a8c33bb5	CLLE-ES	Chronic_lymphocytic_leukemia		0;2	-	1
DO14049	a8f86b64-914c-4d89-897b-33bcdd1759f7	GBM-US	Diffuse_glioma	DO14049	0;1;2	-	-
DO51527	39c6c3b3-4683-4d11-984c-ed589188da65	PACA-CA	Adenocarcinoma		1;2	0	-
DO46602	89dad92e-5b3f-479a-a6da-a94ee7df7f8a	OV-AU	Adenocarcinoma		1;2	-	0
DO47068	959efb81-1d56-4659-9b7a-09f2b62483f2	RECA-EU	Renal_cell_carcinoma_proximal_tubules		1;2	0	-
DO48949	ae464652-2f8c-4d94-8b08-cd8f1d29256e	PBCA-DE	Medulloblastoma		1;2	-	0
DO30750	bff518fb-6da7-4dfc-ae4c-bd3f641028e2	OV-US	Adenocarcinoma	DO30750	2	0;1	-
DO34616	02e5c36f-5bec-45e2-a048-875653b85ca1	PACA-AU	Adenocarcinoma		0;1;2	-	-
DO217934	f809247c-2bab-ab06-e040-11ac0d482b8a	BRCA-EU	Adenocarcinoma		0;1;2	-	-
DO35577	f2d18ad2-2f18-4c1d-8b35-46f999a82f30	PBCA-DE	Medulloblastoma		0;1	-	2
DO31729	a0bbb3b1-e774-4c75-9301-ba43fb803f20	OV-US	Adenocarcinoma	DO31729	0;2	1	-
DO23073	6b50391f-d890-4ca0-b942-beab0f8bf1c9	LIHC-US	Hepatocellular_carcinoma	DO23073	0;2	-	1
DO48553	96e99cf0-707e-49f3-9ec6-cb4f90ecf7e4	PAEN-AU	Neuroendocrine_tumor		1;2	0	-
DO220849	ca004926-f3ac-4824-8ed5-d84e62efdfae	MELA-AU	Melanoma		1;2	-	0
DO35883	de92d076-24b7-46eb-8df6-56094d264f3b	PBCA-DE	Non-diffuse_glioma		2	0;1	-
DO222304	1b1780d5-06da-40ee-9e15-02631a68027b	DLBC-US	Mature_B-cell_lymphoma	DO222304	1;2	0	-
DO48915	d609ce92-9edd-4286-bd5f-b93304cae9a2	PBCA-DE	Medulloblastoma		0;1;2	-	-
DO22295	f92a34fa-014e-4b41-a6d0-3b46b8c8a3ee	LGG-US	Diffuse_glioma	DO22295	0;1;2	-	-
DO23608	09bc8542-4ea1-4599-91b3-d606425b37e2	LUAD-US	Adenocarcinoma	DO23608	1	-	0;2
DO7196	5b4b2312-acb5-4329-8d46-7f93213e3daf	CLLE-ES	Chronic_lymphocytic_leukemia		1	0;2	-
DO4080	7b08e810-f3c9-4155-ac11-f45a3a4f8b41	BRCA-US	Adenocarcinoma	DO4080	1	-	0;2
DO10172	00aa769d-622c-433e-8a8a-63fb5c41ea42	COAD-US	Adenocarcinoma	DO10172	1	2	0
DO52582	f86e2d80-911b-7a19-e040-11ac0d486900	BOCA-UK	Sarcoma_bone		0;1;2	-	-
DO220905	eeddf701-93f9-4f10-85cb-9dce1760bae8	MELA-AU	Melanoma		0;2	-	1
DO35964	fe4611c2-bd37-4605-adfe-60efe0392b03	PBCA-DE	Non-diffuse_glioma		0;2	1	-
DO50799	43dadc68-c623-11e3-bf01-24c6515278c0	LIRI-JP	Hepatocellular_carcinoma		2	0	1
DO5661	84c77098-03d0-4b22-afb1-797703e85c6c	BRCA-US	Adenocarcinoma	DO5661	0;1;2	-	-
DO220535	345a06d6-fa5c-4674-a847-88a6b537cf3c	KICH-US	Renal_cell_carcinoma_distal_tubules	DO220535	2	1	0
DO218419	fc8130df-2211-cfcc-e040-11ac0d485dde	BRCA-EU	Adenocarcinoma		0;1;2	-	-
DO24646	dd09c7aa-744a-413d-839f-e75e1825f9f9	LUAD-US	Adenocarcinoma	DO24646	2	0	1
DO5012	f6114c69-71a1-47d5-9b28-b0227b1872f7	BRCA-US	Adenocarcinoma	DO5012	0;2	1	-
DO48914	93be2990-bceb-45fd-aca5-3358d96e9d5a	PBCA-DE	Medulloblastoma		0;1	-	2
DO48040	429aad6f-816d-4739-baa3-b0ebf2fcd501	STAD-US	Adenocarcinoma	DO48040	0	-	1;2
DO37425	3869ff3f-21b9-4817-8ff4-83c6fc75ab11	SKCM-US	Melanoma	DO37425	0;1;2	-	-
DO45039	e9445993-854d-44fc-a063-eacf70222fdf	LINC-JP	Hepatocellular_carcinoma		0;1;2	-	-
DO50819	5808f774-c623-11e3-bf01-24c6515278c0	LIRI-JP	Hepatocellular_carcinoma		0	2	1
DO49738	bd2cc59d-f5ce-46ed-beb0-4c80b24cbe71	KIRP-US	Renal_cell_carcinoma_proximal_tubules	DO49738	1	2	0
DO52645	f866123a-9eb0-e856-e040-11ac0c48717e	BOCA-UK	Sarcoma_bone		2	0;1	-
DO220116	7d332cb1-ba25-47e4-8bf8-d25e14f40d59	SARC-US	Sarcoma_soft_tissue	DO220116	1;2	0	-
DO35198	efc39172-083c-4297-b922-3f58df781332	PACA-CA	Adenocarcinoma		0;1;2	-	-
DO22932	305a5074-5384-45a0-985d-289b178d09f6	LIHC-US	Hepatocellular_carcinoma	DO22932	1;2	0	-
DO52501	54319e3d-c28f-4ba1-9c87-299d303e4de3	EOPC-DE	Adenocarcinoma		2	0	1
DO11501	5fd77ba9-5015-4d8b-86a0-582e5c76bdd6	GBM-US	Diffuse_glioma	DO11501	1;2	-	0
DO22887	f7e9eed5-7a0b-4b2d-bea3-fd8c42a3b90e	LIHC-US	Hepatocellular_carcinoma	DO22887	0	1;2	-
DO46844	6bd4bca3-e568-4d1b-8b42-401fdf13d751	RECA-EU	Renal_cell_carcinoma_proximal_tubules		1;2	-	0
DO220221	7a5d3b6b-be5a-4e55-9255-32a069b8af3d	SARC-US	Sarcoma_soft_tissue	DO220221	1;2	-	0
DO51139	36962459-e81f-4b8c-a08d-df60ef3283a3	PRAD-CA	Adenocarcinoma		0	2	1
DO36822	5b180356-cf58-4fad-a3d4-00fc12b43fcc	READ-US	Adenocarcinoma	DO36822	0	2	1
DO25444	bce88385-4a1b-4a8c-920c-060f6a2675d4	LUAD-US	Adenocarcinoma	DO25444	1;2	-	0
DO51512	ef002c3d-358f-4fc0-98f3-2f8b89de4374	PACA-CA	Adenocarcinoma		0;2	1	-
DO51134	08e1d976-6c39-428e-a4c2-f655b675683e	PRAD-CA	Adenocarcinoma		1;2	-	0
DO52707	d1be624b-eb76-4ce3-a6ba-ffc5b23953d3	CLLE-ES	Chronic_lymphocytic_leukemia		0;1;2	-	-
DO46856	04db8bef-8777-48ac-bc2e-3c9acb103f48	RECA-EU	Renal_cell_carcinoma_proximal_tubules		0;1	-	2
DO23546	ec5e2990-c622-11e3-bf01-24c6515278c0	LIRI-JP	Hepatocellular_carcinoma		1;2	0	-
DO220859	897ba508-d74b-46bf-8554-1210a66a36d1	MELA-AU	Melanoma		0	1;2	-
DO10806	f601cf2f-081f-484d-ab0e-21a8ec8d3770	EOPC-DE	Adenocarcinoma		0	1;2	-
DO36054	d884d070-6077-4155-9978-76aca7ba1e76	PBCA-DE	Non-diffuse_glioma		1	2	0
DO52534	a319188c-6b80-4228-8f2b-8f423c0fcf97	EOPC-DE	Adenocarcinoma		0;2	-	1
DO39534	79133e29-ba0b-4e2f-a6d9-bf294c5144f0	THCA-US	Adenocarcinoma	DO39534	2	0;1	-
DO52587	fc998aec-57dd-eab2-e040-11ac0d48680a	BOCA-UK	Sarcoma_bone		0;1;2	-	-
DO46408	5b560f4c-d2a3-43fa-b394-abef78bdefc1	OV-AU	Adenocarcinoma		2	1	0
DO51079	ff870342-f0d6-4450-8f9c-344c046a0baf	PRAD-CA	Adenocarcinoma		0	1;2	-
DO51521	4a4e0397-8702-46ef-aaa8-3980f03a40bf	PACA-CA	Adenocarcinoma		0;1;2	-	-
DO3110	fe04d042-a4cc-4a14-8197-415ea40951aa	BRCA-US	Adenocarcinoma	DO3110	0	1	2
DO220895	c95a2b1b-726c-4608-9fff-d57b6f1aa75a	MELA-AU	Melanoma		0;1;2	-	-
DO52543	fc447d4f-2532-c8ea-e040-11ac0c48469f	BRCA-UK	Adenocarcinoma		1	2	0
DO16113	f3c1a125-06e9-41c4-9558-275a3e346cc5	KIRC-US	Renal_cell_carcinoma_proximal_tubules	DO16113	1;2	0	-
DO34817	1ac54c6e-a1e4-4f3b-b4a5-cdb327e0dca6	PACA-AU	Adenocarcinoma		0;2	1	-
DO52663	9b3e7a03-cf8c-4da8-bc36-20129d7783ba	MALY-DE	Mature_B-cell_lymphoma		0;1;2	-	-
DO37259	14334aea-2dae-428c-9d4a-1a37878dfc3f	READ-US	Adenocarcinoma	DO37259	0	-	1;2
DO44520	7815397b-aa39-4b79-bcaa-6859a3f115f8	KIRP-US	Renal_cell_carcinoma_proximal_tubules	DO44520	1	0;2	-
DO50325	dd7d623b-b9af-4147-9aa6-e09793691f10	ESAD-UK	Adenocarcinoma		0	1;2	-
DO51488	7d7fff91-3f69-4123-b514-140ed3d9cd66	PACA-CA	Adenocarcinoma		0;2	-	1
DO6585	05da3161-1444-4188-914d-19762de3a443	CLLE-ES	Chronic_lymphocytic_leukemia		0;1;2	-	-
DO52134	3189bc97-afd8-4daf-80c9-2d78a08228d3	PAEN-IT	Neuroendocrine_tumor		0	1	2
DO23518	9aac83e4-c622-11e3-bf01-24c6515278c0	LIRI-JP	Hepatocellular_carcinoma		1;2	-	0
DO46424	d8c2b4b2-e12b-43d2-bafc-87b29f027797	OV-AU	Adenocarcinoma		0	1;2	-
DO52676	687baf0b-aed9-4ab2-adb6-556a1d177a24	MALY-DE	Mature_B-cell_lymphoma		0	2	1
DO35569	37c913e6-9ce5-4338-8849-b5bf7862d36a	PBCA-DE	Medulloblastoma		0;1	2	-
DO220858	56ddcb96-e90b-4fce-aa4c-c677bbfee488	MELA-AU	Melanoma		2	1	0
DO48689	d7578910-c622-11e3-bf01-24c6515278c0	LIRI-JP	Hepatocellular_carcinoma		1;2	0	-
DO8858	05780d48-80e7-4d70-b00c-081f8a9519f2	COAD-US	Adenocarcinoma	DO8858	1;2	-	0
DO224498	7b482f46-adcc-48ae-a4d6-17f4edd998dc	GACA-CN	Adenocarcinoma		0;1	-	2
DO51080	108b67d4-5d66-46da-8675-6acae643b76f	PRAD-CA	Adenocarcinoma		1	-	0;2
DO40069	64a17d5b-8f40-4ccf-8f2f-e68c5fe6b1ff	THCA-US	Adenocarcinoma	DO40069	0;1;2	-	-
DO26987	d54ca81c-1bcc-41ea-b17a-9f7249ebe9c1	LUSC-US	Squamous_cell_carcinoma	DO26987	2	1	0
DO44515	c14407ad-670e-4d1e-9417-2b76f4810fff	KIRP-US	Renal_cell_carcinoma_proximal_tubules	DO44515	0;2	1	-
DO44919	4904d56f-0fe7-4482-8f6d-9e54d261f399	LIHC-US	Hepatocellular_carcinoma	DO44919	1;2	0	-
DO47004	51e5a835-eb48-4640-87d0-f40f5e2bff18	RECA-EU	Renal_cell_carcinoma_proximal_tubules		0;1	2	-
DO45119	47d77750-c622-11e3-bf01-24c6515278c0	LIRI-JP	Hepatocellular_carcinoma		0;2	-	1
DO39610	a9c29edd-2ef1-46ef-93c6-796cf0332a2b	THCA-US	Adenocarcinoma	DO39610	0;1	-	2
DO9034	f38b5d2e-5cab-45c7-bb0a-38b2efc5c156	COAD-US	Adenocarcinoma	DO9034	0;1;2	-	-
DO27845	5f18b334-6616-406f-8f33-0592b56c14e6	MALY-DE	Mature_B-cell_lymphoma		0	1;2	-
DO52588	fc99b734-7f61-88d1-e040-11ac0c482e88	BOCA-UK	Sarcoma_bone		1	0	2
DO48907	e76128b3-8629-4ffd-b02a-e3f0aae8b1a9	PBCA-DE	Medulloblastoma		0	1	2
DO50448	9de495d1-55b2-4535-9b0a-a999df35977c	ESAD-UK	Adenocarcinoma		1;2	0	-
DO220176	03ced0ce-186a-4349-8d98-572c2bc90382	SARC-US	Sarcoma_soft_tissue	DO220176	0	2	1
DO33168	7f42e118-aab6-438a-9e84-e7451fe12d7e	PACA-AU	Adenocarcinoma		1;2	0	-
DO27747	45e16b70-c3ec-493e-86d1-505ffdf5056c	LUSC-US	Squamous_cell_carcinoma	DO27747	0;1;2	-	-
DO34608	9c857452-c81d-4b9e-87a8-5b41f4394f7c	PACA-AU	Adenocarcinoma		0	-	1;2
DO23648	0ce6f3ed-bdbc-4b70-9db4-2e48f4bf644d	LUAD-US	Adenocarcinoma	DO23648	0;1;2	-	-
DO52664	626c9788-d70c-449b-b9dc-5e3f6fc00991	MALY-DE	Mature_B-cell_lymphoma		2	0;1	-
DO45189	9321341c-c622-11e3-bf01-24c6515278c0	LIRI-JP	Hepatocellular_carcinoma		0;1	2	-
DO36248	e1b169c3-44e0-43e5-9ee3-2df7a678a5ea	PRAD-US	Adenocarcinoma	DO36248	1	-	0;2
DO51543	4c4aa1b1-fda3-4c5b-b588-68aa727500ad	PACA-CA	Adenocarcinoma		1	0	2
DO36254	87e1ffee-a8cd-4d75-937e-ed415cf43546	PRAD-US	Adenocarcinoma	DO36254	1;2	-	0
DO36710	d452293a-6148-4fcf-9fbc-446815016751	READ-US	Adenocarcinoma	DO36710	0;1	2	-
DO47100	c9ad6b1c-baa0-45a7-b7c4-733728505b8a	RECA-EU	Renal_cell_carcinoma_proximal_tubules		2	-	0;1
DO220168	afee5b10-3dff-4e50-9575-bc9fe20c5dea	SARC-US	Sarcoma_soft_tissue	DO220168	1	0;2	-
DO43314	d12cfd8b-682d-41df-acf8-ee7f68a6241c	UCEC-US	Adenocarcinoma	DO43314	0;1	-	2
DO37527	450e8eba-a3a9-4dcb-b423-e33dfcd5c34e	SKCM-US	Melanoma	DO37527	0;1	-	2
DO218408	fc8130e0-0c53-b432-e040-11ac0c483283	BRCA-EU	Adenocarcinoma		0;2	-	1
DO48751	2d0e4b82-c623-11e3-bf01-24c6515278c0	LIRI-JP	Hepatocellular_carcinoma		2	1	0
DO51108	61a48c69-4f7d-4dc6-aff7-88a6c33137df	PRAD-CA	Adenocarcinoma		0;2	1	-
DO45211	aabddb20-c622-11e3-bf01-24c6515278c0	LIRI-JP	Hepatocellular_carcinoma		1	2	0
DO26476	79eb7bba-f0d8-462c-add7-20a2fb7843e1	LUSC-US	Squamous_cell_carcinoma	DO26476	0;1;2	-	-
DO37432	04aa6b77-8074-480c-872e-a1a47afa5314	SKCM-US	Melanoma	DO37432	0;1	-	2
DO39016	62fceb56-8c6e-4d20-9d2f-5b7042854d23	THCA-US	Adenocarcinoma	DO39016	0;2	-	1
DO51169	b4860b5f-0a80-4fb2-81e1-4bafeb525b1c	PAEN-AU	Neuroendocrine_tumor		2	-	0;1
DO50311	b02b4bba-6e66-44fb-a48f-38c309aaaac5	ESAD-UK	Adenocarcinoma		1;2	0	-
DO52696	79e81ab3-5466-4324-9387-2de00d62315c	MALY-DE	Mature_B-cell_lymphoma		0;1;2	-	-
DO220341	c56505cb-e150-408d-9df6-3af4e608c376	KICH-US	Renal_cell_carcinoma_distal_tubules	DO220341	1;2	0	-
DO51143	306ef5bc-97d0-4312-ae0e-343c4e31d869	PRAD-CA	Adenocarcinoma		0;1;2	-	-
DO48717	10136472-c623-11e3-bf01-24c6515278c0	LIRI-JP	Hepatocellular_carcinoma		0;1	2	-
DO35581	b061cb06-e927-4f24-82bb-9e651f7ae0e3	PBCA-DE	Medulloblastoma		1;2	0	-
DO37439	3f2ecbcd-5c9e-4d57-8aa5-962e2e86a83c	SKCM-US	Melanoma	DO37439	0;2	-	1
DO16248	51206157-94cc-4702-8247-c98283b487aa	KIRC-US	Renal_cell_carcinoma_proximal_tubules	DO16248	1	0	2
DO45069	5ee1dda9-2e84-4617-af09-2ae02873b44d	LINC-JP	Hepatocellular_carcinoma		0	-	1;2
DO6580	c642b9cc-bdb1-4796-9692-8be92398be17	CLLE-ES	Chronic_lymphocytic_leukemia		1	2	0
DO35940	718c5a31-6b19-4f68-9fb9-79b0c00d64a5	PBCA-DE	Non-diffuse_glioma		2	0	1
DO6434	ea4a5ca7-86f9-47c7-81be-0c2c669a999f	CLLE-ES	Chronic_lymphocytic_leukemia		0;1	-	2
DO39564	c8381701-31cb-465a-bdf2-1b8132be7a14	THCA-US	Adenocarcinoma	DO39564	0;1	2	-
DO218684	fc8130df-90ba-5d94-e040-11ac0d485e0c	BRCA-EU	Adenocarcinoma		0;1;2	-	-
DO48557	fbea74b5-b1a8-4767-af7c-e179ce8da071	PAEN-AU	Neuroendocrine_tumor		2	0;1	-
DO40147	546b97b0-ab82-42a1-bbd2-241523278ec3	THCA-US	Adenocarcinoma	DO40147	0;1;2	-	-
DO52717	915cbb43-9e00-433d-818f-531011bea57e	CLLE-ES	Chronic_lymphocytic_leukemia		0;1;2	-	-
DO48890	1f8d8720-30ca-4057-90f7-a34b8383eafe	PBCA-DE	Medulloblastoma		0;1;2	-	-
DO49418	0b29c893-03bf-4131-b192-c14a2788d411	PACA-CA	Adenocarcinoma		0;2	1	-
DO35619	031962d6-fc7d-4c6c-9d47-ffa45997b249	PBCA-DE	Medulloblastoma		2	0	1
DO220870	1cd0acf2-3116-4dfa-a063-0a435b9f6da3	MELA-AU	Melanoma		2	-	0;1
DO36253	9e272bea-9193-4c10-a802-f7e18b2937a3	PRAD-US	Adenocarcinoma	DO36253	0;1	2	-
DO45203	a1a75f66-c622-11e3-bf01-24c6515278c0	LIRI-JP	Hepatocellular_carcinoma		0;2	1	-
DO17722	fb194ca3-10aa-4dc5-8d08-619ddbd6d1b6	KIRC-US	Renal_cell_carcinoma_proximal_tubules	DO17722	0;2	1	-
DO11794	3914c02e-44ad-4c96-8464-61aa95b42c49	GBM-US	Diffuse_glioma	DO11794	0	1;2	-
DO220140	4d4eff82-ede0-47f1-b49a-ada025952114	SARC-US	Sarcoma_soft_tissue	DO220140	0;1;2	-	-
DO23023	484a41c8-fcaf-488d-97dc-bfe6a4b88a95	LIHC-US	Hepatocellular_carcinoma	DO23023	0;1;2	-	-
DO44890	84fe77b4-f6cc-49bf-a6b9-1621ec9394f8	LIHC-US	Hepatocellular_carcinoma	DO44890	1	2	0
DO51538	d05ea63c-86a3-463a-a790-2edaa74b4da7	PACA-CA	Adenocarcinoma		0;1	2	-
DO45171	83d57c5c-c622-11e3-bf01-24c6515278c0	LIRI-JP	Hepatocellular_carcinoma		0;2	-	1
DO1009	f393bb05-c737-4cc3-e040-11ac0d48452a	BRCA-UK	Adenocarcinoma		1;2	-	0
DO220852	fc009c3d-66fc-4b9c-ae43-014607e3723a	MELA-AU	Melanoma		0;2	1	-
DO46593	dbbd54db-4470-4df6-b5be-3e175c7133b0	OV-AU	Adenocarcinoma		0;1;2	-	-
DO46364	b97941dd-9844-4db2-9e25-42c725f47d70	OV-AU	Adenocarcinoma		0;1	2	-
DO1003	f393bafe-c99f-3725-e040-11ac0d484514	BRCA-UK	Adenocarcinoma		0;1;2	-	-
DO5312	467ef778-f481-44f3-9768-b9900252d2ba	BRCA-US	Adenocarcinoma	DO5312	0;1;2	-	-
DO46783	dc4ba4bc-6333-4fe9-8805-e058cc9e6e18	PAEN-AU	Neuroendocrine_tumor		1;2	0	-
DO35616	518d6c1b-8234-40be-9560-6d383d5866fa	PBCA-DE	Medulloblastoma		0	1	2
DO218211	bcc819eb-f4d8-4ddc-9fdc-a6307fb6741b	ORCA-IN	Squamous_cell_carcinoma		0;1;2	-	-
DO218306	e2e6a409-b64d-463c-ac3b-e7987a3124f0	ORCA-IN	Squamous_cell_carcinoma		0	1;2	-
DO38388	0fa9cfba-0f49-47d0-ab54-9dd2144e0a73	STAD-US	Adenocarcinoma	DO38388	0;1	-	2
DO220439	ba686386-8113-4885-b20f-6ad09a295604	KICH-US	Renal_cell_carcinoma_distal_tubules	DO220439	0;1	-	2
DO11148	7cae6c0b-36fe-411b-bbba-093a4c846d84	GBM-US	Diffuse_glioma	DO11148	1	-	0;2
DO51046	5c8da06c-7964-4ad1-ac9e-d1b5507105d2	PRAD-CA	Adenocarcinoma		0;2	1	-
DO52711	91397d9c-3120-407f-8847-74b356943469	CLLE-ES	Chronic_lymphocytic_leukemia		0;2	-	1
DO218089	eb18e71d-2a27-4eae-aa27-4b2c0716d2ba	GACA-CN	Adenocarcinoma		1;2	0	-
DO45187	917564e4-c622-11e3-bf01-24c6515278c0	LIRI-JP	Hepatocellular_carcinoma		1	0	2
DO48909	97f451e5-a1cc-4f29-8318-0e6ae74efe2f	PBCA-DE	Medulloblastoma		0;1	2	-
DO6610	c9f87f0d-4967-4be2-8b92-a20f1980ea22	CLLE-ES	Chronic_lymphocytic_leukemia		0;2	-	1
DO222309	bd403458-5154-488b-931a-a7e737a6bf8c	DLBC-US	Mature_B-cell_lymphoma	DO222309	1;2	-	0
DO51070	d1875ee6-6677-4117-a7a8-930ab5cde775	PRAD-CA	Adenocarcinoma		1;2	-	0
DO52593	f86ae246-2492-9785-e040-11ac0d4813b0	BOCA-UK	Sarcoma_bone		0;2	1	-
DO22986	b9f03936-1de5-4330-8b0f-6d0ab533876e	LIHC-US	Hepatocellular_carcinoma	DO22986	2	0;1	-
DO46859	a335b03d-41ac-4d41-a2a9-3134b5b0a0a7	RECA-EU	Renal_cell_carcinoma_proximal_tubules		0	2	1
DO52542	fc9dbf68-4599-3c64-e040-11ac0d481623	BRCA-UK	Adenocarcinoma		0;1	2	-
DO22875	a2f143d6-ba07-4ff0-960d-b29c3c716665	LIHC-US	Hepatocellular_carcinoma	DO22875	0;1	2	-
DO52658	78bd2aa8-e5f6-4b4b-96f0-d406fbdbcee8	MALY-DE	Mature_B-cell_lymphoma		0	-	1;2
DO23521	a7314730-c622-11e3-bf01-24c6515278c0	LIRI-JP	Hepatocellular_carcinoma		0;1;2	-	-
DO220869	351db483-a70e-496d-b70a-7449875121ee	MELA-AU	Melanoma		0;1;2	-	-
DO47056	1d325d84-a3a0-4802-9842-76cb21cecb1c	RECA-EU	Renal_cell_carcinoma_proximal_tubules		1;2	-	0
DO35624	12d7121a-0345-4808-a819-09d6e3227bd5	PBCA-DE	Medulloblastoma		1;2	-	0
DO35184	02c97e2b-914e-4afc-bf50-78f0cfbfa67b	PACA-CA	Adenocarcinoma		0	1;2	-
DO52503	4508ce0a-5a2e-4502-98e9-2fd76c4eebef	EOPC-DE	Adenocarcinoma		0;2	-	1
DO23522	a94d63fa-c622-11e3-bf01-24c6515278c0	LIRI-JP	Hepatocellular_carcinoma		0;2	1	-
DO46757	0e7ac212-0469-4f17-9432-205ab1831257	PAEN-AU	Neuroendocrine_tumor		1;2	-	0
DO51481	75cd90ef-e884-4812-bbf3-5a524d95147e	PACA-CA	Adenocarcinoma		0;1	-	2
DO49463	fe96d91c-3686-4125-af71-b8703a011ad4	PACA-CA	Adenocarcinoma		1;2	0	-
DO50447	42629ae0-9410-4fac-8df1-2c276467deb5	ESAD-UK	Adenocarcinoma		2	1	0
DO50444	532bec86-b8d3-41a1-ba17-913a7d378f66	ESAD-UK	Adenocarcinoma		0;1;2	-	-
DO2712	a6c14ebc-81a2-44f7-af87-2b7ec85e5696	BRCA-US	Adenocarcinoma	DO2712	0;1	2	-
DO47171	c8f64a71-e545-4eb6-9da3-2d43ae0c2627	RECA-EU	Renal_cell_carcinoma_proximal_tubules		2	0;1	-
DO46753	559c30f2-8ae7-43c8-819c-800261065e06	PAEN-AU	Neuroendocrine_tumor		1	-	0;2
DO45161	7c405ca0-c622-11e3-bf01-24c6515278c0	LIRI-JP	Hepatocellular_carcinoma		0;1	2	-
DO52613	f85add3d-e2e6-31f8-e040-11ac0d48479c	BOCA-UK	Sarcoma_bone		0;1;2	-	-
DO32878	a2238b5f-0513-487a-9b1b-7bef85ebf336	PACA-AU	Adenocarcinoma		0	-	1;2
DO35575	d0161ca7-3c33-4fe5-80df-0cc4b3c4e8ee	PBCA-DE	Medulloblastoma		1;2	0	-
DO218673	65be412d-46c3-4cbf-9b46-b35351e53065	GACA-CN	Adenocarcinoma		0	2	1
DO15815	5046f1b4-9d95-4841-ba30-691fa44719a2	HNSC-US	Squamous_cell_carcinoma	DO15815	1;2	0	-
DO218088	34a445c2-1eb4-4a9f-8838-cddc2f82aae4	GACA-CN	Adenocarcinoma		2	-	0;1
DO52655	fdf7dfb7-9285-46b3-be60-672164507705	MALY-DE	Mature_B-cell_lymphoma		1	0	2
DO12382	82d7fa2d-19cd-41b7-8ed1-ea9fb9a544c6	GBM-US	Diffuse_glioma	DO12382	0	1;2	-
DO48681	bef21282-c622-11e3-bf01-24c6515278c0	LIRI-JP	Hepatocellular_carcinoma		0;1;2	-	-
DO220577	9dfcbabf-2bc0-43a2-bdde-d0b2aaca3f6b	KICH-US	Renal_cell_carcinoma_distal_tubules	DO220577	0;1;2	-	-
DO52699	ebc1a26b-9582-4756-acd5-b02d1152319d	CLLE-ES	Chronic_lymphocytic_leukemia		1;2	-	0
DO45123	4f6f48bc-c622-11e3-bf01-24c6515278c0	LIRI-JP	Hepatocellular_carcinoma		0;1;2	-	-
DO14742	1727e88b-df0a-4af2-9191-8c6061d98ad0	HNSC-US	Squamous_cell_carcinoma	DO14742	0;1	-	2
DO50392	3a551616-4840-4111-a8c5-b4aa773d82c2	ESAD-UK	Adenocarcinoma		0;1	-	2
DO10858	7c5c2293-3f40-4ae3-8346-6a327b2abf4d	ESAD-UK	Adenocarcinoma		0;2	1	-
DO25010	46693a2b-5105-4770-a9e1-031dfedeb694	LUAD-US	Adenocarcinoma	DO25010	0;2	1	-
DO50339	b757a040-3c9e-45e7-a045-9cd08db11d62	ESAD-UK	Adenocarcinoma		0;1;2	-	-
DO46493	da43386c-47f8-4e03-b6ca-8b94e13792e7	OV-AU	Adenocarcinoma		1;2	-	0
DO50808	4dac9498-c623-11e3-bf01-24c6515278c0	LIRI-JP	Hepatocellular_carcinoma		1;2	-	0
DO52602	f854ae3f-356d-f0ad-e040-11ac0c485dae	BOCA-UK	Sarcoma_bone		0;1	2	-
DO35330	cba4de91-cce7-4edc-8450-d0a52c959586	PACA-CA	Adenocarcinoma		1	0;2	-
DO51128	b1f2442f-a973-47b4-9891-f028f0d44adc	PRAD-CA	Adenocarcinoma		1;2	0	-
DO33544	f7702c0c-9636-4700-a8ae-7a58afd9fa71	PACA-AU	Adenocarcinoma		0;2	-	1
DO46977	7bd3d112-d411-4ea8-a9a9-bd965f0fc943	RECA-EU	Renal_cell_carcinoma_proximal_tubules		0;1;2	-	-
DO14192	a315b798-f037-48d5-91ed-e733e3bbd6ee	HNSC-US	Squamous_cell_carcinoma	DO14192	1;2	-	0
DO52681	81cc0f39-6677-4f2e-9a75-d30152b188f3	MALY-DE	Mature_B-cell_lymphoma		1;2	0	-
DO23532	c488a170-c622-11e3-bf01-24c6515278c0	LIRI-JP	Hepatocellular_carcinoma		2	-	0;1
DO27781	f04aecf0-eb12-4ab9-928e-7bcf201b0b40	MALY-DE	Mature_B-cell_lymphoma		0;2	1	-
DO2323	73936e8b-c893-4afd-bd1f-be90c06a4869	BRCA-US	Adenocarcinoma	DO2323	2	0;1	-
DO23610	6726c157-f688-491d-8b56-35628645df89	LUAD-US	Adenocarcinoma	DO23610	0	1;2	-
DO217787	f7c6a336-3126-7580-e040-11ac0c485971	BRCA-EU	Adenocarcinoma		0;2	-	1
DO4138	2290b078-6a5b-4c83-9dfb-b525bbf14e4e	BRCA-US	Adenocarcinoma	DO4138	1;2	-	0
DO6754	873ed251-fa44-465f-99e0-c90a42ea13d9	CLLE-ES	Chronic_lymphocytic_leukemia		1;2	-	0
DO220510	85ed2434-da94-4333-90ca-6ca4691cbdd3	KICH-US	Renal_cell_carcinoma_distal_tubules	DO220510	0	2	1
DO40735	d0a33fd2-085c-488b-b843-2ca97c85a5cb	THCA-US	Adenocarcinoma	DO40735	0;2	1	-
DO44883	4cff8590-559e-4204-8635-96e11bfeda68	LIHC-US	Hepatocellular_carcinoma	DO44883	0	-	1;2
DO46611	f6189828-eeaa-4d21-b163-53bf3d47a640	OV-AU	Adenocarcinoma		0;2	1	-
DO45269	030695f6-c623-11e3-bf01-24c6515278c0	LIRI-JP	Hepatocellular_carcinoma		0	2	1
DO51099	7a95af21-ca7c-4596-9c83-66d11ca0c417	PRAD-CA	Adenocarcinoma		1;2	-	0
DO35554	5f096d7b-a1ea-4cc2-af73-10108089ae84	PBCA-DE	Medulloblastoma		2	-	0;1
DO52641	f82d2146-726a-d0e0-e040-11ac0c486888	BOCA-UK	Sarcoma_bone		0;1;2	-	-
DO6504	367fdef3-d7af-4996-932f-cc5087e843dc	CLLE-ES	Chronic_lymphocytic_leukemia		2	0	1
DO35230	1b0fe1d5-b286-4f49-ae92-94d9c6db9657	PACA-CA	Adenocarcinoma		1;2	-	0
DO39127	15abb2a3-10a2-4e04-8eb9-6eadbd976af0	THCA-US	Adenocarcinoma	DO39127	0;1	-	2
DO1020	f221cbb5-eefa-187f-e040-11ac0c481708	BRCA-UK	Adenocarcinoma		0;1	2	-
DO221540	079bcb09-a075-4313-9a3e-dd67734a8c5d	PACA-CA	Adenocarcinoma		0;2	-	1
DO26445	a762dd44-a8ac-4269-8163-bbf6d0f8d4b3	LUSC-US	Squamous_cell_carcinoma	DO26445	0;1	2	-
DO27779	fce8d8c6-f2a0-43a8-9a7a-b9c519a6686c	MALY-DE	Mature_B-cell_lymphoma		0;1;2	-	-
DO52639	f845ebba-8c56-b559-e040-11ac0c4863d5	BOCA-UK	Sarcoma_bone		1;2	0	-
DO27835	03ad38a6-0902-4aaa-84a3-91ea88fa9883	MALY-DE	Mature_B-cell_lymphoma		0;1;2	-	-
DO218068	f50fb278-1f0f-406e-b341-eb3d1b97afe6	GACA-CN	Adenocarcinoma		0;1;2	-	-
DO220864	3433b1f3-59d1-4ac2-9bbf-e0c4042b4ddc	MELA-AU	Melanoma		1;2	0	-
DO218462	9fb6b7be-0084-48f7-a256-6d170e72e97f	ORCA-IN	Squamous_cell_carcinoma		1;2	-	0
DO49080	ef3a0ccd-85bc-4e5f-a8c6-5a2e2d9e6717	PACA-AU	Adenocarcinoma		2	1	0
DO50774	34c24482-c623-11e3-bf01-24c6515278c0	LIRI-JP	Hepatocellular_carcinoma		0	-	1;2
DO35949	25e68b09-7d62-4449-a14a-8d09edd96db6	PBCA-DE	Non-diffuse_glioma		0;1	2	-
DO52708	99e7016a-c3c1-431c-8838-beb78a3cc017	CLLE-ES	Chronic_lymphocytic_leukemia		0;1;2	-	-
DO45093	1df8939c-c622-11e3-bf01-24c6515278c0	LIRI-JP	Hepatocellular_carcinoma		2	1	0
DO2503	30dbe353-86d5-40ed-84c2-dbddf7beb17b	BRCA-US	Adenocarcinoma	DO2503	0;1	-	2
DO27851	3e012b50-06d1-4120-971b-5e54139b00ee	MALY-DE	Mature_B-cell_lymphoma		0	1	2
DO50451	d4cf11be-3bd7-403b-9722-91d8e8761e4d	ESAD-UK	Adenocarcinoma		1;2	-	0
DO50443	708e21ac-f529-4461-bc4f-d3a194a92b80	ESAD-UK	Adenocarcinoma		1;2	-	0
DO52137	8c443bd0-7987-44de-b312-5b859e6d13a9	PAEN-IT	Neuroendocrine_tumor		0;1	-	2
DO23838	0176cf1d-0760-4769-a493-277f4bb7585e	LUAD-US	Adenocarcinoma	DO23838	0;1;2	-	-
DO46561	4679f37a-4f09-449b-a1d8-1f02847996da	OV-AU	Adenocarcinoma		0;1;2	-	-
DO38547	153a64ee-6322-4f2e-b3df-77ef7d3a4cf0	STAD-US	Adenocarcinoma	DO38547	1;2	0	-
DO45107	3c78970e-c622-11e3-bf01-24c6515278c0	LIRI-JP	Hepatocellular_carcinoma		0;1;2	-	-
DO3412	e7dc7492-3a84-49c7-8dea-8f508b53dc40	BRCA-US	Adenocarcinoma	DO3412	0;1	2	-
DO220896	f24688a9-7952-49d8-ba80-2bbad472379c	MELA-AU	Melanoma		0;2	1	-
DO46402	25f73b03-4ba8-47ba-ad80-6ccb82105c98	OV-AU	Adenocarcinoma		1;2	0	-
DO51123	61d941f1-87df-43af-8a29-b6809c809275	PRAD-CA	Adenocarcinoma		0;1;2	-	-
DO32976	4db9e471-0068-4ec6-9bcb-33ef5fdec33e	PACA-AU	Adenocarcinoma		2	1	0
DO218583	fc8130df-18fe-c74d-e040-11ac0d485df2	BRCA-EU	Adenocarcinoma		0;1;2	-	-
DO36223	fc9d93b6-92e8-acb7-e040-11ac0d487dee	PRAD-UK	Adenocarcinoma		0	2	1
DO50384	da910f22-126e-41dc-be6b-47c8f69ad106	ESAD-UK	Adenocarcinoma		0;1;2	-	-
DO220338	09537dce-c797-4b60-962a-d4c3cd6ab00a	KICH-US	Renal_cell_carcinoma_distal_tubules	DO220338	0;1	2	-
DO33160	33070975-0f35-4518-9ffb-4c6170c32534	PACA-AU	Adenocarcinoma		1;2	-	0
DO51089	8c0a7dfa-6ec3-4262-b718-c3605722df37	PRAD-CA	Adenocarcinoma		1;2	0	-
DO45065	80ebcecc-4a7a-40dd-914c-f0648a58095f	LINC-JP	Hepatocellular_carcinoma		0;1;2	-	-
DO51468	7f5fd36f-6e30-45ca-92a5-d8a8a8ee1bc2	PACA-CA	Adenocarcinoma		1	0;2	-
DO32833	748d3ff3-8699-4519-8e0f-26b6a0581bff	PACA-AU	Adenocarcinoma		1;2	-	0
DO33392	33061bf5-9b99-4735-a810-f2d5eeef6873	PACA-AU	Adenocarcinoma		0	1	2
DO217818	d7f8e1f3-a9a7-4929-92df-1283bac815d2	GACA-CN	Adenocarcinoma		0;1	-	2
DO52672	461df2ae-fcf1-4b93-be0a-c14954fe7c42	MALY-DE	Mature_B-cell_lymphoma		0;1;2	-	-
DO50449	5fd632ea-085e-4e9b-8dcc-ec94e492d3bf	ESAD-UK	Adenocarcinoma		0;1;2	-	-
DO50450	60525b38-c34b-479b-86d3-013c7e567b8f	ESAD-UK	Adenocarcinoma		0;1;2	-	-
DO35085	b04624d2-d8f8-4b51-be1b-72c73d8055f9	PACA-CA	Adenocarcinoma		0;1;2	-	-
DO33512	12f038e1-00af-4c64-a2e0-9e63323492ef	PACA-AU	Adenocarcinoma		0;1;2	-	-
DO5626	aacaba97-ecde-440b-aae0-0e9c608c4b24	BRCA-US	Adenocarcinoma	DO5626	0	2	1
DO46827	cbb788dd-964b-4cfd-80e1-979c7b5b3c52	RECA-EU	Renal_cell_carcinoma_proximal_tubules		0;2	1	-
DO52694	56e57223-264e-489d-bc9a-a07789065c40	MALY-DE	Mature_B-cell_lymphoma		0;1	-	2
DO52627	fc93e38d-6bd5-9912-e040-11ac0c4838cd	BOCA-UK	Sarcoma_bone		0;1	-	2
DO219106	4cfb0aee-6661-478a-8694-9d8ba15e46b7	COAD-US	Adenocarcinoma	DO219106	1;2	-	0
DO51154	bb02202f-d140-4bec-95ce-5c2b117a2167	PRAD-CA	Adenocarcinoma		1;2	-	0
DO52150	d515c7d2-2314-46bf-9736-ff3f3d2ab599	PAEN-IT	Neuroendocrine_tumor		0;1;2	-	-
DO35186	f94c4f69-8119-4eaf-97c1-5106890c14d4	PACA-CA	Adenocarcinoma		0;2	1	-
DO35857	880e6970-0131-4966-b13e-8614d33f0df7	PBCA-DE	Medulloblastoma		1;2	0	-
DO48684	c906a13e-c622-11e3-bf01-24c6515278c0	LIRI-JP	Hepatocellular_carcinoma		0;1;2	-	-
DO51094	f5378545-17d4-4a64-a57e-f6c91ef4cb3a	PRAD-CA	Adenocarcinoma		0;2	-	1
DO20849	e6801359-d1d7-4871-b2fb-180674a2e469	KIRP-US	Renal_cell_carcinoma_proximal_tubules	DO20849	0;2	-	1
DO10833	de4faf55-1bcf-427f-b019-829bb4b64ff1	EOPC-DE	Adenocarcinoma		0;1;2	-	-
DO50778	36d9c1aa-c623-11e3-bf01-24c6515278c0	LIRI-JP	Hepatocellular_carcinoma		0;2	1	-
DO50331	35eb6ecf-9514-4416-94b1-02200c0a1571	ESAD-UK	Adenocarcinoma		0;1;2	-	-
DO51524	09cb8bc5-13ac-44ac-9b7d-6de143373570	PACA-CA	Adenocarcinoma		0;2	-	1
DO48725	18f5e75e-c623-11e3-bf01-24c6515278c0	LIRI-JP	Hepatocellular_carcinoma		1;2	0	-
DO47000	8fc7a4cc-c25d-4372-bf17-2dae795e5596	RECA-EU	Renal_cell_carcinoma_proximal_tubules		0;1;2	-	-
DO51187	dc7faf84-4438-447b-abcf-a3af87043654	PAEN-AU	Neuroendocrine_tumor		0	-	1;2
DO50381	7866dfb2-46b3-42b4-905b-12f80593d6bd	ESAD-UK	Adenocarcinoma		0;2	1	-
DO35623	d8995dfa-a780-4fe6-b3f8-fb464f51a1cf	PBCA-DE	Medulloblastoma		1;2	0	-
DO22524	85d915b8-0184-4ec7-93ad-e9ffa2f5743b	LGG-US	Diffuse_glioma	DO22524	0;1	2	-
DO52656	f2c08ac1-4755-4c36-a11d-338d8df9fa0d	MALY-DE	Mature_B-cell_lymphoma		1;2	0	-
DO43739	82be6087-a491-42d4-9b48-6a10d1bace18	UCEC-US	Adenocarcinoma	DO43739	1;2	-	0
DO27825	ad0700e2-048a-4856-a77a-bc0b6f25f0e2	MALY-DE	Mature_B-cell_lymphoma		0;2	1	-
DO44091	080ecc31-756a-4a1b-a51e-d632ac8219f7	COAD-US	Adenocarcinoma	DO44091	1;2	0	-
DO15430	ab923db7-54e8-4a50-b7fd-c2b4b300041e	HNSC-US	Squamous_cell_carcinoma	DO15430	0;1	2	-
DO10815	bd3028c7-1fde-401d-a6b2-5f8e61eb4aa1	EOPC-DE	Adenocarcinoma		0;1	-	2
DO35613	6551ec26-4166-4d4f-bee2-444ea2466978	PBCA-DE	Medulloblastoma		0;1;2	-	-
DO52500	e6772001-dffc-4fb4-86e9-6c395edd176d	EOPC-DE	Adenocarcinoma		0;1	-	2
DO48545	44406493-37f4-48c7-961b-8714be50773a	PAEN-AU	Neuroendocrine_tumor		1	2	0
DO51519	e7603fc8-9b73-4c17-86f9-46ca1bceeb1d	PACA-CA	Adenocarcinoma		1;2	0	-
DO44093	10ad692b-4c3d-42de-9b5e-4968441388b3	COAD-US	Adenocarcinoma	DO44093	0	1;2	-
DO40759	54426b1a-e0d3-4d8e-9e81-2d8e6b153b22	THCA-US	Adenocarcinoma	DO40759	0;2	-	1
DO51122	8bbe4006-be0a-4cd5-91f6-529100d4f06e	PRAD-CA	Adenocarcinoma		0;2	-	1
DO1010	f393bb0b-08ed-3335-e040-11ac0d484554	BRCA-UK	Adenocarcinoma		0;2	1	-
DO52544	fc5dc6d8-62d2-76d8-e040-11ac0d4863c3	BRCA-UK	Adenocarcinoma		0;1;2	-	-
DO35376	1a0ef226-41a5-4b56-9078-4b7834f0c976	PACA-CA	Adenocarcinoma		0;1;2	-	-
DO50367	a1e3dc5b-b81f-4890-870c-ed3b8ac36dec	ESAD-UK	Adenocarcinoma		1	0	2
DO45221	b32449c0-c622-11e3-bf01-24c6515278c0	LIRI-JP	Hepatocellular_carcinoma		0;1;2	-	-
DO218573	fc8130e5-18b8-ef38-e040-11ac0c483297	BRCA-EU	Adenocarcinoma		2	0;1	-
DO48738	2316ee90-c623-11e3-bf01-24c6515278c0	LIRI-JP	Hepatocellular_carcinoma		0;1;2	-	-
DO22490	3a81f733-b3a3-4578-b925-a663612bc92c	LGG-US	Diffuse_glioma	DO22490	0	2	1
DO220525	715f59dd-a80f-422d-988c-f73f4b987baf	KICH-US	Renal_cell_carcinoma_distal_tubules	DO220525	1	0;2	-
DO52516	51adf6cf-f422-4d7e-aa46-cc9bf0ef8693	EOPC-DE	Adenocarcinoma		0;1	2	-
DO34785	e0aa815f-668a-4de9-bb32-3f215bb7f843	PACA-AU	Adenocarcinoma		0;1;2	-	-
DO52620	f860bc4c-f31b-6538-e040-11ac0c48268f	BOCA-UK	Sarcoma_bone		0;1	-	2
DO48911	35b951c0-edb0-47c4-9076-ede346ea7cb1	PBCA-DE	Medulloblastoma		0;1;2	-	-
DO18572	a56cd282-f6c5-4373-b3d8-676562894598	KIRC-US	Renal_cell_carcinoma_proximal_tubules	DO18572	1;2	-	0
DO25320	0b19bee7-5281-4915-9d98-c20eb3e84ecf	LUAD-US	Adenocarcinoma	DO25320	0;1	2	-
DO220866	4e8396f7-9506-4401-96b6-bb2e89557d59	MELA-AU	Melanoma		1	0;2	-
DO3804	27f87d1e-2c32-4beb-9677-62f7a286673d	BRCA-US	Adenocarcinoma	DO3804	0	-	1;2
DO39886	5c02d399-07af-4573-a568-bc1b256bc8f8	THCA-US	Adenocarcinoma	DO39886	0;1;2	-	-
DO220822	fc8130df-2628-304a-e040-11ac0d485dfa	BRCA-EU	Adenocarcinoma		0;1;2	-	-
DO52553	fc447d56-0d53-e0c3-e040-11ac0c4846a8	BRCA-UK	Adenocarcinoma		1	0;2	-
DO9940	66701395-5a53-41bb-866b-3bbf08bc33ab	COAD-US	Adenocarcinoma	DO9940	0;1;2	-	-
DO26971	935b113e-f5ed-4a07-8e1d-1603daba7f40	LUSC-US	Squamous_cell_carcinoma	DO26971	0;2	-	1
DO35144	29a00d78-b9bb-4c6b-b142-d5b8bfa63455	PACA-CA	Adenocarcinoma		1;2	-	0
DO218019	63f5bb12-1b20-49d4-9e98-570e368f947d	GACA-CN	Adenocarcinoma		1	0;2	-
DO45241	d3ad5b5a-c622-11e3-bf01-24c6515278c0	LIRI-JP	Hepatocellular_carcinoma		0;1;2	-	-
DO48971	d5f92ce6-796f-480d-bf98-e1080a279207	PBCA-DE	Medulloblastoma		0;1;2	-	-
DO27801	baa02e74-9cae-4996-858e-17d9f52d924b	MALY-DE	Mature_B-cell_lymphoma		0	-	1;2
DO50805	4a703d3e-c623-11e3-bf01-24c6515278c0	LIRI-JP	Hepatocellular_carcinoma		1	2	0
DO35931	955763f0-0735-418f-9ea4-3c980a966002	PBCA-DE	Non-diffuse_glioma		0;1;2	-	-
DO39070	19233fd1-5229-466e-acf3-5882165758e0	THCA-US	Adenocarcinoma	DO39070	1;2	0	-
DO10975	c065761d-f775-457f-bda0-4c7c257a701e	GBM-US	Diffuse_glioma	DO10975	0;1;2	-	-
DO17751	a4f8305f-4409-4776-b34d-4878d18c8693	KIRC-US	Renal_cell_carcinoma_proximal_tubules	DO17751	0;1;2	-	-
DO49439	b80ca528-2c5f-400c-8df3-9c47869a64c2	PACA-CA	Adenocarcinoma		0;1;2	-	-
DO32893	7fcd8af9-4d73-4c97-95cc-b30b09f21bb2	PACA-AU	Adenocarcinoma		2	-	0;1
DO6432	132f7f2a-b902-4343-aa08-cf6a7af10b9a	CLLE-ES	Chronic_lymphocytic_leukemia		0	1	2
DO51053	289790a5-77bd-49a9-a1ec-478a8ecacd7f	PRAD-CA	Adenocarcinoma		0;1	2	-
DO14282	6bbd66dd-efee-4d6e-b02f-f88e98526b82	HNSC-US	Squamous_cell_carcinoma	DO14282	0;1	-	2
DO47076	85422a8e-2599-4dab-a257-150e380ecba8	RECA-EU	Renal_cell_carcinoma_proximal_tubules		0;1;2	-	-
DO50418	f9c650e7-9053-78eb-e040-11ac0d4874bb	PRAD-UK	Adenocarcinoma		0	2	1
DO1011	f393bb08-4121-cad8-e040-11ac0d484535	BRCA-UK	Adenocarcinoma		0	1	2
DO218282	4dc9b032-7f7b-486d-a12b-8461af89501d	GACA-CN	Adenocarcinoma		0;1;2	-	-
DO52560	fc7f8eeb-9c40-123e-e040-11ac0c484061	BRCA-UK	Adenocarcinoma		0;1;2	-	-
DO36042	9c949c63-aa63-4a84-ac5a-b5260775cee6	PBCA-DE	Non-diffuse_glioma		0;1	2	-
DO37267	ecf4e05a-0912-4b93-ad66-323002f0c845	READ-US	Adenocarcinoma	DO37267	0;1	2	-
DO35496	5650dc4e-8bce-4716-9199-cd5750d7a888	PACA-CA	Adenocarcinoma		0;1;2	-	-
DO22117	4853fd17-7214-4f0c-984b-1be0346ca4ab	LGG-US	Diffuse_glioma	DO22117	0;1	2	-
DO51529	6fc0cb07-9713-4355-8543-f85d1c5505c2	PACA-CA	Adenocarcinoma		0;1	2	-
DO47243	50515723-b495-42a9-8750-e3da288bf6a3	RECA-EU	Renal_cell_carcinoma_proximal_tubules		2	0;1	-
DO14264	81598359-24d5-4a8b-a6e6-7a6f94289119	HNSC-US	Squamous_cell_carcinoma	DO14264	0;1	2	-
DO52545	fc78685a-7053-152a-e040-11ac0c480ded	BRCA-UK	Adenocarcinoma		0;2	1	-
DO47116	f4baf913-c4ac-46f3-83b6-306b9182207d	RECA-EU	Renal_cell_carcinoma_proximal_tubules		0;1	2	-
DO51106	48c33a30-557b-4ecf-8066-5b4b068b5e3a	PRAD-CA	Adenocarcinoma		0;2	1	-
DO23512	6d9d7ffc-c622-11e3-bf01-24c6515278c0	LIRI-JP	Hepatocellular_carcinoma		0;2	1	-
DO48727	19fe27d8-c623-11e3-bf01-24c6515278c0	LIRI-JP	Hepatocellular_carcinoma		2	0;1	-
DO46551	c2ec7f57-8510-4bbf-a2e9-dbd9ce8dcad1	OV-AU	Adenocarcinoma		0;1;2	-	-
DO219965	075fc96d-6742-4ef3-9369-482592ad3a2f	SARC-US	Sarcoma_soft_tissue	DO219965	0;1;2	-	-
DO46792	7dd2dc62-0eb4-4d45-86f1-e9e9377181ca	PRAD-CA	Adenocarcinoma		0;1;2	-	-
DO36127	924613ef-8732-4703-a387-136d37b2ba6b	PBCA-DE	Non-diffuse_glioma		1;2	0	-
DO10835	8930735a-4eb4-4489-8513-d4b600c316ab	EOPC-DE	Adenocarcinoma		0;2	-	1
DO16233	9c181313-5b4c-41c5-9ad5-a5a86fe609aa	KIRC-US	Renal_cell_carcinoma_proximal_tubules	DO16233	1	0	2
DO35538	4daa2708-d0db-40fe-a07a-763f003adcae	PBCA-DE	Medulloblastoma		0;1	-	2
DO46790	551d5082-ab6a-4674-af0d-ce408f589949	PRAD-CA	Adenocarcinoma		0	1	2
DO22839	1127b561-ea40-4d5e-95df-daa0a5ebc1e4	LIHC-US	Hepatocellular_carcinoma	DO22839	2	-	0;1
DO44877	d02597f8-3ac7-4165-a65f-0e134e5d215b	LIHC-US	Hepatocellular_carcinoma	DO44877	1;2	0	-
DO51546	754d26af-f184-497c-856a-cd1ea7a5115c	PACA-CA	Adenocarcinoma		0;1;2	-	-
DO13318	c27290e4-6835-448a-abdc-df8ddd5f4630	GBM-US	Diffuse_glioma	DO13318	0;1;2	-	-
DO10900	96ef40c3-8d4c-4fe1-a33a-99f5b205a0bb	GBM-US	Diffuse_glioma	DO10900	0;2	1	-
DO35627	18f9240e-7acd-41eb-a154-c2a67a1cbe9b	PBCA-DE	Medulloblastoma		0;1;2	-	-
DO48950	909f3c5d-89fc-419b-a654-75ac1dbb149f	PBCA-DE	Medulloblastoma		0;1	2	-
DO35741	cc39b534-5ba1-4ea0-956b-676f6732beec	PBCA-DE	Medulloblastoma		0;2	-	1
DO50407	569393c8-e2fe-4580-a45b-81f1b1e01135	ESAD-UK	Adenocarcinoma		2	-	0;1
DO51087	b2ec0fd0-fbcf-4abc-ad80-4ae444e30b55	PRAD-CA	Adenocarcinoma		0;1;2	-	-
DO35566	a2a4021e-1273-4c18-907c-d20454ab898c	PBCA-DE	Medulloblastoma		0;1;2	-	-
DO49728	b4f515ce-5bee-4e40-a66a-01f41e92181e	KIRP-US	Renal_cell_carcinoma_proximal_tubules	DO49728	0;1	2	-
DO217931	fc8130e0-a774-d834-e040-11ac0c483268	BRCA-EU	Adenocarcinoma		1	0;2	-
DO9226	4019c219-c51e-479f-8a9d-cfa6816ed696	COAD-US	Adenocarcinoma	DO9226	0;1	-	2
DO12814	b1e62d8e-24d2-4118-8cd0-3142acebdd5b	GBM-US	Diffuse_glioma	DO12814	2	0;1	-
DO47072	f9a81200-5381-496a-8062-099f9e793618	RECA-EU	Renal_cell_carcinoma_proximal_tubules		0;1;2	-	-
DO217788	fc8130df-2e39-3814-e040-11ac0d485de0	BRCA-EU	Adenocarcinoma		0;1	-	2
DO41217	96f337d2-cec4-4484-87cd-ab2109d2bf50	UCEC-US	Adenocarcinoma	DO41217	1;2	-	0
DO35618	45614404-2149-4468-848c-0796e3757d62	PBCA-DE	Medulloblastoma		0	-	1;2
DO50817	55e5497a-c623-11e3-bf01-24c6515278c0	LIRI-JP	Hepatocellular_carcinoma		2	0;1	-
DO45137	6172ca02-c622-11e3-bf01-24c6515278c0	LIRI-JP	Hepatocellular_carcinoma		0;2	1	-
DO22836	90611290-e44c-438e-91aa-f3b83dae3b71	LIHC-US	Hepatocellular_carcinoma	DO22836	0;1;2	-	-
DO46581	01df36af-3617-40fc-9892-f54ce433cf71	OV-AU	Adenocarcinoma		1	0	2
DO5745	5dbf3203-ce73-41e4-bf9a-32fc856f73f5	BRCA-US	Adenocarcinoma	DO5745	0;1;2	-	-
DO48930	4f3c2c94-fa7f-4945-9dff-e4d4dac95f56	PBCA-DE	Medulloblastoma		0;1	2	-
DO220898	6d4a548a-7e30-4b6b-9a13-72827eed439c	MELA-AU	Melanoma		0;1;2	-	-
DO50785	3b41cb48-c623-11e3-bf01-24c6515278c0	LIRI-JP	Hepatocellular_carcinoma		0;1	-	2
DO52701	3e8a2c90-e747-4a22-bc9e-0b062479fec2	CLLE-ES	Chronic_lymphocytic_leukemia		1;2	-	0
DO26710	d18c6e64-9598-488a-8ab3-3652072f9277	LUSC-US	Squamous_cell_carcinoma	DO26710	0;1;2	-	-
DO52718	ac23a8d2-ac42-4031-9dd4-9b56baeb246e	CLLE-ES	Chronic_lymphocytic_leukemia		0;1;2	-	-
DO14204	0e6ca8dc-0f31-4675-95b1-5920576daeff	HNSC-US	Squamous_cell_carcinoma	DO14204	0;1	2	-
DO34736	3b526846-72d6-4e10-b7cd-8cdb45a92a1c	PACA-AU	Adenocarcinoma		1;2	-	0
DO40664	0c18a8b7-bad1-4aa4-a6df-472f89d9761c	THCA-US	Adenocarcinoma	DO40664	0;2	-	1
DO52670	929f2216-6ab3-414f-a814-49b69d4b49d9	MALY-DE	Mature_B-cell_lymphoma		2	0;1	-
DO45193	96abdbc8-c622-11e3-bf01-24c6515278c0	LIRI-JP	Hepatocellular_carcinoma		0;1	-	2
DO52164	1eb1bc62-18f6-4bcb-a16d-aa6a91914031	PAEN-IT	Neuroendocrine_tumor		1	-	0;2
DO48581	3bb25b72-ceb1-4169-891e-339f22cb0f03	PAEN-AU	Neuroendocrine_tumor		0;1;2	-	-
DO51477	8c233a11-3b2e-4273-bbe1-b5a5f5a351d5	PACA-CA	Adenocarcinoma		0	1	2
DO12742	0332b017-17d5-4083-8fc4-9d6f8fdbbbde	GBM-US	Diffuse_glioma	DO12742	0	1;2	-
DO50387	a284fe9d-9afd-4472-8d70-243ca9be5c2c	ESAD-UK	Adenocarcinoma		0;1;2	-	-
DO52722	870e7aa5-a9c2-4c4e-afa8-36bb3bdc4eee	CLLE-ES	Chronic_lymphocytic_leukemia		0;1	2	-
DO36068	06018aae-1107-4899-bd24-14e6b1f94709	PBCA-DE	Non-diffuse_glioma		1	0	2
DO1013	f393bb0a-9b20-a0e5-e040-11ac0d48454e	BRCA-UK	Adenocarcinoma		0	1	2
DO221547	e4c8c7f0-5bac-4d59-91c4-c98207150548	PACA-CA	Adenocarcinoma		1	0	2
DO52555	fc7eb420-5c13-20bd-e040-11ac0d484574	BRCA-UK	Adenocarcinoma		0;2	-	1
DO37074	8da641e4-9b12-4163-bd1e-9d5af91e5186	READ-US	Adenocarcinoma	DO37074	0;2	-	1
DO27025	706868b5-4920-433a-bea3-92e9bf83059b	LUSC-US	Squamous_cell_carcinoma	DO27025	0;1	2	-
DO220357	cdf313c8-59f9-41c6-9bd2-f47cb4287da5	KICH-US	Renal_cell_carcinoma_distal_tubules	DO220357	1;2	0	-
DO50372	3da169e8-844a-4eee-b794-a2eb81db779a	ESAD-UK	Adenocarcinoma		1;2	0	-
DO48697	f4f48342-c622-11e3-bf01-24c6515278c0	LIRI-JP	Hepatocellular_carcinoma		0;1;2	-	-
DO2694	47312f61-5ef4-4f25-9320-8fbb4758790e	BRCA-US	Adenocarcinoma	DO2694	0;1;2	-	-
DO51507	89195d56-1ef2-41df-b200-9f18e38f574a	PACA-CA	Adenocarcinoma		0;1;2	-	-
DO51958	0bfd1043-8170-e3e4-e050-11ac0c4860c5	PRAD-UK	Adenocarcinoma		0;2	-	1
DO2114	25e4cad7-2403-4992-9cbc-433574673549	BRCA-US	Adenocarcinoma	DO2114	0;1	2	-
DO36048	534d941c-ec2d-47eb-b2dc-d3f856d0b151	PBCA-DE	Non-diffuse_glioma		2	0;1	-
DO50349	384ef419-ee94-4563-9237-236fddeb4b64	ESAD-UK	Adenocarcinoma		0;2	-	1
DO44496	88e35d25-d98d-4576-8ebe-1cd74010ecd8	KIRP-US	Renal_cell_carcinoma_proximal_tubules	DO44496	1;2	-	0
DO18056	dacd4cc2-fc2b-4fbd-adf6-c8a46ae69c91	KIRC-US	Renal_cell_carcinoma_proximal_tubules	DO18056	1	-	0;2
DO46382	12874085-a596-41ae-b4cd-817cb1ebb278	OV-AU	Adenocarcinoma		1	2	0
DO46404	d9e66fc5-9018-4568-b388-c5eb756f7823	OV-AU	Adenocarcinoma		2	0	1
DO12370	b8151614-b08f-49a3-ab6f-2e780f765a17	GBM-US	Diffuse_glioma	DO12370	0;1;2	-	-
DO46992	87e0b332-60f3-4d59-8c4e-691a820c9ee1	RECA-EU	Renal_cell_carcinoma_proximal_tubules		0;1;2	-	-
DO46331	745b8756-0eab-423f-8cde-e0ff1aaa6596	OV-AU	Adenocarcinoma		0;1;2	-	-
DO48894	f15989a1-e820-4879-a535-438277acad49	PBCA-DE	Medulloblastoma		2	1	0
DO37426	d053f88f-09e6-472e-a691-bb293c461399	SKCM-US	Melanoma	DO37426	1	0;2	-
DO36359	25c002f7-e972-421a-b32d-7dd675d81931	PRAD-US	Adenocarcinoma	DO36359	0;1	-	2
DO50327	ce799e7b-30e7-44a5-a185-3e50d5e059ef	ESAD-UK	Adenocarcinoma		2	0	1
DO35886	bc5160ae-d629-46c4-b068-7075876b9103	PBCA-DE	Non-diffuse_glioma		0;1;2	-	-
DO36071	aa2654f4-94f9-487a-b415-85df69261161	PBCA-DE	Non-diffuse_glioma		0;2	-	1
DO38423	1021b60d-f7b2-43b0-b2cc-f282d619d533	STAD-US	Adenocarcinoma	DO38423	0;2	-	1
DO43514	42de1441-6f3c-4b4d-b8b8-ad91e4b1dbe2	UCEC-US	Adenocarcinoma	DO43514	2	0;1	-
DO46779	7ae3671f-bf98-4693-8f35-3b762c9121d4	PAEN-AU	Neuroendocrine_tumor		0;1;2	-	-
DO35625	5a5a8409-a8f2-4c7b-85e5-b8bd85f2930c	PBCA-DE	Medulloblastoma		0;1;2	-	-
DO49481	66290cc6-1f1f-4a0b-83d1-423952da4840	PACA-CA	Adenocarcinoma		0;2	1	-
DO50772	33a8693c-c623-11e3-bf01-24c6515278c0	LIRI-JP	Hepatocellular_carcinoma		0	1	2
DO51063	8044a282-bc2c-47c6-8a85-53c3b5eeb08f	PRAD-CA	Adenocarcinoma		0	1	2
DO46344	2b4feb84-89e4-4c38-8561-5ffab02c8132	OV-AU	Adenocarcinoma		0;2	1	-
DO9876	6ca5c1bb-275b-4d05-948a-3c6c7d03fab9	COAD-US	Adenocarcinoma	DO9876	2	1	0
DO50330	6495e68e-1434-45d3-a03d-f286447dda79	ESAD-UK	Adenocarcinoma		0;1;2	-	-
DO52712	de99a4de-e916-4572-ac9e-73e341827229	CLLE-ES	Chronic_lymphocytic_leukemia		0;1;2	-	-
DO51072	7181dd10-1371-4cb6-9219-a9542c62b854	PRAD-CA	Adenocarcinoma		1;2	0	-
DO1274	fc6d77a9-121b-48ab-a899-713c3d1319a2	BRCA-US	Adenocarcinoma	DO1274	0;2	-	1
DO46897	759e20be-6a2b-4c54-aca0-6d358598d6f5	RECA-EU	Renal_cell_carcinoma_proximal_tubules		0;2	1	-
DO44974	7fc7b316-f3d3-4e71-9417-423fe334e6bc	LIHC-US	Hepatocellular_carcinoma	DO44974	0;1	-	2
DO46352	86f23897-dba0-4e89-8381-d174eaa6fcc1	OV-AU	Adenocarcinoma		0;1;2	-	-
DO38129	fc249113-83d4-4abe-8c80-a4f7305dcd91	SKCM-US	Melanoma	DO38129	2	0;1	-
DO52135	d6faafa5-7279-4dc3-be71-45af5c855b34	PAEN-IT	Neuroendocrine_tumor		0;2	1	-
DO45085	4f1fc78e-733d-4c6e-86b2-dbe1f98c141d	LINC-JP	Hepatocellular_carcinoma		1;2	0	-
DO26434	369c06f2-8904-49cb-99d1-dd297ed0cd0c	LUSC-US	Squamous_cell_carcinoma	DO26434	0;1;2	-	-
DO51114	43b675e0-22e0-42d6-a060-afc93e22ac95	PRAD-CA	Adenocarcinoma		1	0	2
DO27849	4a4309b0-2aca-4d6a-ac50-039b28406bba	MALY-DE	Mature_B-cell_lymphoma		1;2	-	0
DO11202	53dec97d-0464-4ffd-8e2e-95b2b9a03af0	GBM-US	Diffuse_glioma	DO11202	2	0;1	-
DO1301	43f7a2e0-fec9-4e43-872d-18c6c946fa17	BRCA-US	Adenocarcinoma	DO1301	0;1	2	-
DO48577	fc9d5fc6-7f7d-1313-e040-11ac0d485f85	PRAD-UK	Adenocarcinoma		1	0	2
DO10839	3bb4c27b-4d0d-4d13-b910-41a9ebf95880	ESAD-UK	Adenocarcinoma		1	2	0
DO10843	ba096d4f-5a6c-4c31-ae03-e7483cf58c38	ESAD-UK	Adenocarcinoma		0;2	1	-
DO52710	5f53bcda-2fd3-4574-9cc2-5efe353372b2	CLLE-ES	Chronic_lymphocytic_leukemia		1;2	-	0
DO47064	72a27124-24b9-41f7-a065-774fdf5f7d19	RECA-EU	Renal_cell_carcinoma_proximal_tubules		0	1;2	-
DO6695	ca49fdb1-d55a-427c-9819-90980dcd956f	CLLE-ES	Chronic_lymphocytic_leukemia		0;1;2	-	-
DO47997	a4c838df-6ac4-455a-8096-8ec680064374	STAD-US	Adenocarcinoma	DO47997	0	1;2	-
DO33152	68ba1105-569a-4209-9b45-0e2d64931806	PACA-AU	Adenocarcinoma		0;1;2	-	-
DO27803	4d72d06d-b6af-4294-9eef-6e61e067761f	MALY-DE	Mature_B-cell_lymphoma		0;2	1	-
DO51064	008aef39-0c97-48ce-9dfd-f12d67116c59	PRAD-CA	Adenocarcinoma		0;1	2	-
DO51170	8c4ebff2-8318-4046-98f5-da8f6b1a9e3b	PAEN-AU	Neuroendocrine_tumor		0;1	2	-
DO45133	5cf21488-c622-11e3-bf01-24c6515278c0	LIRI-JP	Hepatocellular_carcinoma		0;1	2	-
DO220172	d8f0becd-fda8-41f4-a424-e082f9eae22c	SARC-US	Sarcoma_soft_tissue	DO220172	0;1	2	-
DO52539	fc639186-8302-798e-e040-11ac0c484cec	BRCA-UK	Adenocarcinoma		0;1	-	2
DO220823	fc8130df-8ec8-5b1e-e040-11ac0d485e06	BRCA-EU	Adenocarcinoma		1;2	0	-
DO23651	5a7f3c88-ef02-4e97-8009-5622245b6a09	LUAD-US	Adenocarcinoma	DO23651	1	0	2
DO45117	45aedf22-c622-11e3-bf01-24c6515278c0	LIRI-JP	Hepatocellular_carcinoma		0;1;2	-	-
DO46342	a3135834-3af0-4e98-bc6f-ad8ddf33db80	OV-AU	Adenocarcinoma		0;2	-	1
DO45092	15fd8dc8-c622-11e3-bf01-24c6515278c0	LIRI-JP	Hepatocellular_carcinoma		1	0	2
DO218072	fc8130e0-0d25-b475-e040-11ac0c483277	BRCA-EU	Adenocarcinoma		1	-	0;2
DO218796	f7f3e156-0dde-72b9-e040-11ac0d48542c	BRCA-EU	Adenocarcinoma		0;2	-	1
DO34640	9ebac79d-8b38-4469-837e-b834725fe6d5	PACA-AU	Adenocarcinoma		1	2	0
DO45101	34030a28-c622-11e3-bf01-24c6515278c0	LIRI-JP	Hepatocellular_carcinoma		0	2	1
DO47331	b07bad52-d44c-4b27-900a-960985bfadec	SKCM-US	Melanoma	DO47331	1	-	0;2
DO1257	ec4d4cbc-d5d1-418d-a292-cad9576624fd	BRCA-US	Adenocarcinoma	DO1257	2	0;1	-
DO219970	72f0a49a-aec8-47e5-846a-956c4da1507c	SARC-US	Sarcoma_soft_tissue	DO219970	0;2	-	1
DO36065	52f2d49e-f24d-41d2-9f73-33bd1cc51bba	PBCA-DE	Non-diffuse_glioma		0;2	-	1
DO16110	68b7fdb1-22b5-4152-9e69-a41151640cd8	KIRC-US	Renal_cell_carcinoma_proximal_tubules	DO16110	1;2	-	0
DO11860	914421d2-898e-433e-bb66-b1710eaae2c7	GBM-US	Diffuse_glioma	DO11860	1	0;2	-
DO8730	93ff786e-0165-4b02-8d27-806d422e93fc	COAD-US	Adenocarcinoma	DO8730	2	0	1
DO49815	597e4011-ea99-4356-b1d9-8cfe35db7c3b	PRAD-US	Adenocarcinoma	DO49815	0;2	-	1
DO50355	3e6a17f9-c249-41b6-ba49-55aaa39d21c5	ESAD-UK	Adenocarcinoma		2	1	0
DO38571	3db3b7b1-da1d-4b9c-a92a-c60fecf4328c	STAD-US	Adenocarcinoma	DO38571	2	1	0
DO52506	ec16d1f5-f8a9-4c19-8cce-92f6ea9eb3f7	EOPC-DE	Adenocarcinoma		1	0	2
DO51132	fe083d2d-d088-4ac1-825b-8c5bbfe974ac	PRAD-CA	Adenocarcinoma		0;2	1	-
DO219580	352fbbb4-88a5-4354-b1fa-3a01da3fbfa7	LIHC-US	Hepatocellular_carcinoma	DO219580	0	1;2	-
DO52597	f8593ac0-9480-22a0-e040-11ac0d48697a	BOCA-UK	Sarcoma_bone		0;2	-	1
DO20416	54842328-9432-4820-8976-7964bf9bf147	KIRC-US	Renal_cell_carcinoma_proximal_tubules	DO20416	1;2	0	-
DO45153	74ec279a-c622-11e3-bf01-24c6515278c0	LIRI-JP	Hepatocellular_carcinoma		0;1;2	-	-
DO39635	d692ecd0-2433-426b-9af2-a30c44a80f7c	THCA-US	Adenocarcinoma	DO39635	1	0;2	-
DO52651	07835447-5d7e-4828-80fd-89b063989c9a	MALY-DE	Mature_B-cell_lymphoma		0;1;2	-	-
DO218656	fc8130df-6860-7677-e040-11ac0d485ddc	BRCA-EU	Adenocarcinoma		1	-	0;2
DO4796	cc4f9175-a8c8-424a-99d7-8bd11cae0e52	BRCA-US	Adenocarcinoma	DO4796	1	-	0;2
DO52128	0bafd9ae-64b3-492d-a6fd-12aa8edefcbe	PAEN-IT	Neuroendocrine_tumor		0;1;2	-	-
DO33128	1f81a1b0-8089-44ef-87b5-b3359a407ad2	PACA-AU	Adenocarcinoma		2	0	1
DO51113	f640d377-98e9-41d3-8761-61eb33072c65	PRAD-CA	Adenocarcinoma		0;2	-	1
DO48937	34b0c838-bf6c-4d0f-8cd2-d2928adbb539	PBCA-DE	Medulloblastoma		0;2	-	1
DO46329	efec3225-de07-4559-9a90-95223495cc61	OV-AU	Adenocarcinoma		0;1;2	-	-
DO38847	6dac8ca0-f776-4ea2-85c4-aefba4966be7	STAD-US	Adenocarcinoma	DO38847	0	1	2
DO27807	dc4bc4c4-2cc1-4a2e-a9f2-613088af17bf	MALY-DE	Mature_B-cell_lymphoma		0;1;2	-	-
DO46885	ebe80d6c-7513-4f5e-9919-669b6d1fa68c	RECA-EU	Renal_cell_carcinoma_proximal_tubules		1;2	-	0
DO50818	56d4ea48-c623-11e3-bf01-24c6515278c0	LIRI-JP	Hepatocellular_carcinoma		0	-	1;2
DO35228	96cca60e-17dc-44c3-90f7-1b57b0e08e5f	PACA-CA	Adenocarcinoma		1;2	0	-
DO218502	fc81312a-99ae-7672-e040-11ac0c4832a2	BRCA-EU	Adenocarcinoma		2	1	0
DO49135	a3edc9cc-f54a-4459-a5d0-097879c811e5	PACA-AU	Adenocarcinoma		1;2	-	0
DO217952	fc8130e0-0b9c-bbc9-e040-11ac0c483266	BRCA-EU	Adenocarcinoma		0	2	1
DO217950	1fdab6a6-7346-4229-aa8d-5dbd258f0c60	ORCA-IN	Squamous_cell_carcinoma		0;1;2	-	-
DO22496	6847e993-1414-4e6f-a2af-39ebe218dd7c	LGG-US	Diffuse_glioma	DO22496	0;1;2	-	-
DO218773	ca137611-533a-4d20-a85d-8e4c3a1eab2d	ORCA-IN	Squamous_cell_carcinoma		1;2	-	0
DO51074	07f16397-71bb-4594-ad4d-caa7d2baeabd	PRAD-CA	Adenocarcinoma		0;2	1	-
DO48951	147e3496-514e-4da7-be42-7cd9be78ed04	PBCA-DE	Medulloblastoma		1;2	0	-
DO220549	6400c324-2c94-477d-acb9-669d4ea46f1e	KICH-US	Renal_cell_carcinoma_distal_tubules	DO220549	1;2	0	-
DO2252	207f8a42-5b05-4876-b0ae-ebfaeea27844	BRCA-US	Adenocarcinoma	DO2252	1;2	-	0
DO7304	08f7812b-0d74-42ba-985b-d0a027e8a80c	CLLE-ES	Chronic_lymphocytic_leukemia		0;1;2	-	-
DO50424	f9c0a08b-d1e5-4c18-e040-11ac0c4864df	PRAD-UK	Adenocarcinoma		0;1	2	-
DO46771	3728982b-4547-4249-bd42-72a91d3fda8c	PAEN-AU	Neuroendocrine_tumor		0;1;2	-	-
DO45035	cf777ef1-765f-4828-b789-f5aa6722eb35	LINC-JP	Hepatocellular_carcinoma		0;1	-	2
DO50813	50eb58ba-c623-11e3-bf01-24c6515278c0	LIRI-JP	Hepatocellular_carcinoma		0	1	2
DO52136	b499032c-6cb8-4646-a95b-10af2a21a289	PAEN-IT	Neuroendocrine_tumor		0;2	-	1
DO217786	fc8130df-6977-7704-e040-11ac0d485de4	BRCA-EU	Adenocarcinoma		1;2	-	0
DO15022	a0fe80e0-e3ac-485b-8a1a-4c80c101b874	HNSC-US	Squamous_cell_carcinoma	DO15022	1;2	-	0
DO51124	98f54445-b151-4aeb-b8cf-91d743ba066e	PRAD-CA	Adenocarcinoma		0	1	2
DO218012	34d7b6cc-cfcf-4178-b075-f4d129ab18f7	ORCA-IN	Squamous_cell_carcinoma		0;1	2	-
DO46769	aa215f18-ae1f-4f0e-89dd-ac59ee8c8c44	PAEN-AU	Neuroendocrine_tumor		0;1;2	-	-
DO32960	b37d6283-6f95-4975-a794-f3d5c4bbc7b3	PACA-AU	Adenocarcinoma		2	0;1	-
DO48103	4bae2f08-da75-4991-acb8-5ba9912f9131	THCA-US	Adenocarcinoma	DO48103	0	1;2	-
DO44828	d3b72600-a888-4ef6-ac5d-661c105405dd	LICA-FR	Hepatocellular_carcinoma		1	-	0;2
DO14343	9988eb07-01f6-4f83-8699-bb63e0525f08	HNSC-US	Squamous_cell_carcinoma	DO14343	1;2	0	-
DO51136	8a9359de-b0ad-4a2d-a543-e3b982697db9	PRAD-CA	Adenocarcinoma		1	2	0
DO30220	33ea81f2-db2c-4567-bd7b-4cb9aadfef88	OV-US	Adenocarcinoma	DO30220	0;1	2	-
DO33960	a5346247-3f30-470a-b4ab-732180786291	PACA-AU	Adenocarcinoma		0;1	-	2
DO52659	124d5b04-4588-44c3-9c00-61e064cf1bdb	MALY-DE	Mature_B-cell_lymphoma		0;2	1	-
DO38791	0cd60b96-eb2d-4687-9709-d1455ec45de7	STAD-US	Adenocarcinoma	DO38791	0;2	1	-
DO26957	0e6654c9-cd5e-4f94-a6d4-54f2bb16de1f	LUSC-US	Squamous_cell_carcinoma	DO26957	1;2	-	0
DO22970	36e1d9cc-32ec-4a0a-8fb1-c46f058a6fb8	LIHC-US	Hepatocellular_carcinoma	DO22970	0	2	1
DO11441	1e27cc8a-5394-4958-9af6-5ece1fe24516	GBM-US	Diffuse_glioma	DO11441	0;1;2	-	-
DO37409	88f2c496-3eb4-4c03-b3a5-8d5a55803aaf	SKCM-US	Melanoma	DO37409	0;1;2	-	-
DO48906	49fa7e44-c86f-4b1f-8849-e5fe5b9de734	PBCA-DE	Medulloblastoma		0;1	2	-
DO38831	576a1741-8c65-40da-9f0f-b2ca805d70f3	STAD-US	Adenocarcinoma	DO38831	0;1	-	2
DO221503	f9c07ba7-152a-f624-e040-11ac0c484cd5	PRAD-UK	Adenocarcinoma		0;1;2	-	-
DO220873	f81693ba-09ee-4201-a389-0ceeda8a4636	MELA-AU	Melanoma		0;1;2	-	-
DO27859	3e94aa64-7dd3-4d63-a5de-b4050d3dfafa	MALY-DE	Mature_B-cell_lymphoma		2	-	0;1
DO16999	85448d11-9f84-44b7-8ae3-a115f24bdb76	KIRC-US	Renal_cell_carcinoma_proximal_tubules	DO16999	1;2	-	0
DO50415	f9c39eb7-39a9-6626-e040-11ac0d4870c2	PRAD-UK	Adenocarcinoma		0;2	1	-
DO219951	4c59fb2d-21b6-4b09-8174-6102de736e4d	SARC-US	Sarcoma_soft_tissue	DO219951	0;1;2	-	-
DO23516	98d27916-c622-11e3-bf01-24c6515278c0	LIRI-JP	Hepatocellular_carcinoma		0	2	1
DO22720	a78544d7-65c6-4778-af62-ceec24c14056	LGG-US	Diffuse_glioma	DO22720	1	-	0;2
DO218506	fc8130e0-0bc1-bba7-e040-11ac0c483289	BRCA-EU	Adenocarcinoma		0	2	1
DO29308	5533240d-8fed-440d-b781-6092785a77ce	OV-US	Adenocarcinoma	DO29308	0;1	-	2
DO1384	e8392f20-c9e3-4649-b64f-5b266c393a76	BRCA-US	Adenocarcinoma	DO1384	1;2	-	0
DO45139	63fef3fe-c622-11e3-bf01-24c6515278c0	LIRI-JP	Hepatocellular_carcinoma		0	1	2
DO2551	df291849-4c35-44e1-b013-8f6b7ee36113	BRCA-US	Adenocarcinoma	DO2551	1;2	0	-
DO50393	b9bcba3a-c9be-4305-b5f4-c861282921e0	ESAD-UK	Adenocarcinoma		0;1;2	-	-
DO35749	d17c2123-d262-43f4-9d06-3547f991cde7	PBCA-DE	Medulloblastoma		2	0	1
DO4233	f69e5057-eda6-4391-ba9a-aedbf6b572da	BRCA-US	Adenocarcinoma	DO4233	0;1;2	-	-
DO48923	f8d89ae2-2c7d-40ae-8d40-34b93b16efc9	PBCA-DE	Medulloblastoma		0;1;2	-	-
DO48899	5fa88c3a-dbc1-43f2-82b2-e0592f35ce57	PBCA-DE	Medulloblastoma		0;1;2	-	-
DO51467	0972bfcf-c6c6-48cc-b820-cdfa6279a4f3	PACA-CA	Adenocarcinoma		0;1;2	-	-
DO46933	ba67c02a-180b-43f3-b53c-2b77d84fbe3c	RECA-EU	Renal_cell_carcinoma_proximal_tubules		1	0;2	-
DO50398	7f94d650-41b9-4664-bcde-dc8533e4602d	ESAD-UK	Adenocarcinoma		1;2	-	0
DO52589	fc99bbb0-e5c7-fb9e-e040-11ac0d4807e1	BOCA-UK	Sarcoma_bone		0;2	1	-
DO52650	858631eb-4e91-4aad-809c-c3948519313d	MALY-DE	Mature_B-cell_lymphoma		2	-	0;1
DO2084	aa58c09a-7799-4675-8310-d270224b163e	BRCA-US	Adenocarcinoma	DO2084	0;1;2	-	-
DO220891	98e8f23c-5970-4fce-9551-4b11a772fe1b	MELA-AU	Melanoma		1	-	0;2
DO220362	4ecbfd89-393f-4126-aa1c-951a2c23ef89	KICH-US	Renal_cell_carcinoma_distal_tubules	DO220362	0;1;2	-	-
DO52647	9e842227-2bc6-4185-bedb-abeb03836b51	MALY-DE	Mature_B-cell_lymphoma		0;1	-	2
DO220871	7edc42d3-d08e-4360-a3e1-aeb57cfc6640	MELA-AU	Melanoma		0	-	1;2
DO52511	122bf0a9-8052-49da-a9d7-0e5de9ab7032	EOPC-DE	Adenocarcinoma		0;1	-	2
DO8047	85e29049-a5e8-49fa-a576-e113c7b2c2e3	COAD-US	Adenocarcinoma	DO8047	1;2	0	-
DO20768	0ed63d84-d3fe-4289-9255-35f4a03b703b	KIRP-US	Renal_cell_carcinoma_proximal_tubules	DO20768	0;1;2	-	-
DO6934	4808f9e1-452d-45eb-9b87-2f87c67d3452	CLLE-ES	Chronic_lymphocytic_leukemia		0;2	1	-
DO22285	2aeaab9f-4459-4be8-91e7-e0746cbd671c	LGG-US	Diffuse_glioma	DO22285	2	0	1
DO51078	42a548f0-d86a-4273-8bda-be0fe6a53b20	PRAD-CA	Adenocarcinoma		2	-	0;1
DO44089	d0a0d845-32e2-4590-b909-29bd27b92900	COAD-US	Adenocarcinoma	DO44089	0;1;2	-	-
DO37445	a0583407-712d-46f3-8c4e-4eeaa0149087	SKCM-US	Melanoma	DO37445	0;1;2	-	-
DO217953	fc8130df-2ca4-39d2-e040-11ac0d485e00	BRCA-EU	Adenocarcinoma		1;2	0	-
DO22536	d252a54e-0377-4b3e-8228-26108ea704fa	LGG-US	Diffuse_glioma	DO22536	0;1;2	-	-
DO38899	66eb4833-1b87-4fd9-a53d-26dc7ad6de29	THCA-US	Adenocarcinoma	DO38899	1;2	-	0
DO220879	bcefbf6a-80ff-4825-9d3a-492e2dceb35d	MELA-AU	Melanoma		0;1;2	-	-
DO14502	e2b5c926-491d-430d-8d9c-5c73d7752d1b	HNSC-US	Squamous_cell_carcinoma	DO14502	1;2	0	-
DO48747	2bd56bba-c623-11e3-bf01-24c6515278c0	LIRI-JP	Hepatocellular_carcinoma		1;2	0	-
DO4963	a85cf239-ff51-46e7-9b88-4c2cb49c66b9	BRCA-US	Adenocarcinoma	DO4963	0;2	1	-
DO5249	41f140b8-72b9-4ae3-8b25-6144d9f94d0f	BRCA-US	Adenocarcinoma	DO5249	1;2	-	0
DO11854	f98de26b-c7d6-435d-81fa-1f1869da9087	GBM-US	Diffuse_glioma	DO11854	0;1	-	2
DO35874	3935af50-d992-4430-9909-e688347aead9	PBCA-DE	Non-diffuse_glioma		0	1;2	-
DO35757	9beb4126-0112-4c06-80a3-e5dd1c2b88d5	PBCA-DE	Medulloblastoma		1	-	0;2
DO52129	8cbd1752-7eea-46d3-8623-09e96dfb1fdf	PAEN-IT	Neuroendocrine_tumor		0;1;2	-	-
DO35841	906f6f1e-569d-4ce2-9273-1f305782f77f	PBCA-DE	Medulloblastoma		0;1;2	-	-
DO51069	1d91f9c7-67ba-4606-9f0a-01ec6fc08262	PRAD-CA	Adenocarcinoma		2	0	1
DO46796	145f2b89-8878-4390-b0f6-f09b02fb138a	PRAD-CA	Adenocarcinoma		0;2	1	-
DO27484	a96eddfc-3afb-4bf8-a440-c91778113fbd	LUSC-US	Squamous_cell_carcinoma	DO27484	0;2	-	1
DO49768	a9dbd55c-5dcc-48db-8785-6baef3fdd7db	KIRP-US	Renal_cell_carcinoma_proximal_tubules	DO49768	1;2	0	-
DO218388	f7e7d61f-e2dc-b523-e040-11ac0c482000	BRCA-EU	Adenocarcinoma		0	-	1;2
DO38779	d8d5585d-32cd-4ac4-b410-a4122a17a558	STAD-US	Adenocarcinoma	DO38779	0;2	-	1
DO36018	c9ca979d-b3ad-4ff0-92d0-140105413d28	PBCA-DE	Non-diffuse_glioma		1;2	-	0
DO13510	96e3db14-2bb1-4f68-aed6-5e794750c96e	GBM-US	Diffuse_glioma	DO13510	1;2	-	0
DO32916	cafe9603-a804-48fb-9217-e2d1c3c346c5	PACA-AU	Adenocarcinoma		1;2	-	0
DO51150	1bbfe6f2-ad19-4d29-895b-973f5a91c707	PRAD-CA	Adenocarcinoma		2	-	0;1
DO51533	d1804679-e728-4597-ac69-49554c087b9e	PACA-CA	Adenocarcinoma		2	1	0
DO221546	2fdfb06c-0d2f-4e1d-9756-bcb08a7f90af	PACA-CA	Adenocarcinoma		0	1;2	-
DO48898	96e62134-b8cc-4931-9c99-1193448c7c93	PBCA-DE	Medulloblastoma		0	1	2
DO47234	3afae3fb-2d87-4724-a589-d31cce1f4c28	RECA-EU	Renal_cell_carcinoma_proximal_tubules		1;2	0	-
DO52683	b2190e26-1809-4aba-9f45-07c2edb3b4a4	MALY-DE	Mature_B-cell_lymphoma		0;1	2	-
DO36167	dccddb92-bb26-4dc9-a935-2320d089a54a	PBCA-DE	Non-diffuse_glioma		1;2	0	-
DO49448	2b3837b3-ee29-4a08-848e-1206404da986	PACA-CA	Adenocarcinoma		0;1	-	2
DO24307	14bf9bfb-14d6-4cac-a556-828f680e8a15	LUAD-US	Adenocarcinoma	DO24307	0;1;2	-	-
DO51120	59c18694-8a43-41dd-a6f6-52a20bc8dd54	PRAD-CA	Adenocarcinoma		1;2	-	0
DO6394	3f72f750-5666-44e7-acaf-a912d89475be	CLLE-ES	Chronic_lymphocytic_leukemia		0;1;2	-	-
DO217962	f7b84c09-15d4-3046-e040-11ac0c4847ff	BRCA-EU	Adenocarcinoma		0;1;2	-	-
DO44095	d3d65db3-36f9-41c7-8e5e-1683ce94dfcb	COAD-US	Adenocarcinoma	DO44095	1;2	-	0
DO48961	6c642c0b-4dd0-406c-ac68-ea376802d61b	PBCA-DE	Medulloblastoma		0	-	1;2
DO46813	0c9a5dbc-f7f3-43e7-83d1-77b9fb4b8b54	PRAD-US	Adenocarcinoma	DO46813	0;1;2	-	-
DO2842	e55f338f-97e2-4394-ae23-c92606069485	BRCA-US	Adenocarcinoma	DO2842	2	-	0;1
DO30060	9020b6a5-8325-4b0d-84d9-04371c857910	OV-US	Adenocarcinoma	DO30060	0;2	1	-
DO50350	28e81540-4744-4865-b627-c7c9d8a3c2b8	ESAD-UK	Adenocarcinoma		1;2	-	0
DO48759	30a8f292-c623-11e3-bf01-24c6515278c0	LIRI-JP	Hepatocellular_carcinoma		2	0;1	-
DO34728	dc856038-f5f7-4dfc-a0a4-3e3a6b8d160f	PACA-AU	Adenocarcinoma		0	2	1
DO218176	fc8130df-3225-3f96-e040-11ac0d485dfe	BRCA-EU	Adenocarcinoma		2	0	1
DO36283	0192d529-7340-45d8-a5f0-249cbb11ca19	PRAD-US	Adenocarcinoma	DO36283	1	-	0;2
DO51523	bcef0b6c-6584-4090-9d28-ef784a7e5fbb	PACA-CA	Adenocarcinoma		0;1;2	-	-
DO51506	8be6b14d-286a-471b-a282-ab98bc6050c3	PACA-CA	Adenocarcinoma		0;1;2	-	-
DO51138	2c9c50ff-01d9-4703-931b-04119178706f	PRAD-CA	Adenocarcinoma		0;1;2	-	-
DO15198	c121de15-78f7-4698-91bf-fd0485c466c2	HNSC-US	Squamous_cell_carcinoma	DO15198	0;2	-	1
DO1287	987528ac-437a-4eb8-a335-4f2076d5c006	BRCA-US	Adenocarcinoma	DO1287	0;1;2	-	-
DO45237	cf2d34c4-c622-11e3-bf01-24c6515278c0	LIRI-JP	Hepatocellular_carcinoma		0;1;2	-	-
DO15110	878a7fe7-20ff-4651-9587-b4d6fd42e929	HNSC-US	Squamous_cell_carcinoma	DO15110	2	0	1
DO7084	616ff577-c5c3-432e-a857-f29901de119c	CLLE-ES	Chronic_lymphocytic_leukemia		0	1;2	-
DO33264	72a5e569-99d4-47bc-be1b-6296a5025080	PACA-AU	Adenocarcinoma		0;1;2	-	-
DO47737	ea2055d1-7b8b-4aaf-9a70-8802f4deef9b	STAD-US	Adenocarcinoma	DO47737	0;1;2	-	-
DO46392	d2e4dc23-992d-4e44-add4-2972718083cb	OV-AU	Adenocarcinoma		0;1;2	-	-
DO52680	db9ce6c6-529c-4da6-92c4-f4f3fc3fe109	MALY-DE	Mature_B-cell_lymphoma		0	2	1
DO49137	60e78c80-41a5-456a-9a81-9007d18fd72c	PACA-AU	Adenocarcinoma		0;2	1	-
DO220556	64f696a6-58b2-40a8-b848-fd775cd52529	KICH-US	Renal_cell_carcinoma_distal_tubules	DO220556	2	0;1	-
DO35985	57947014-053e-4c34-b6a7-9e6f36f48010	PBCA-DE	Non-diffuse_glioma		0	1	2
DO50307	96a2896c-1e32-4827-a526-6b7104832f9a	ESAD-UK	Adenocarcinoma		0	1;2	-
DO46988	a89a2341-263d-4e7f-87fa-18d9692d6b2b	RECA-EU	Renal_cell_carcinoma_proximal_tubules		0	-	1;2
DO50446	7adcea71-1aed-450c-b0ff-b9d9820c6153	ESAD-UK	Adenocarcinoma		1	2	0
DO9788	d3daf373-1485-455e-a0a1-8e33d215d623	COAD-US	Adenocarcinoma	DO9788	2	1	0
DO43074	65f9a820-f026-4a10-8bb7-1fbc3b38321e	UCEC-US	Adenocarcinoma	DO43074	0;1;2	-	-
DO217896	68509ede-3dcf-4a6e-9af0-4a9bb4dfa567	GACA-CN	Adenocarcinoma		1	0;2	-
DO40496	5deeaa45-4c1b-4ab2-a487-93c548838f68	THCA-US	Adenocarcinoma	DO40496	0;1;2	-	-
DO23544	e99ccc0c-c622-11e3-bf01-24c6515278c0	LIRI-JP	Hepatocellular_carcinoma		2	0;1	-
DO50365	7d2da7ba-f57c-4083-9572-6fa98008083b	ESAD-UK	Adenocarcinoma		0;1;2	-	-
DO49484	644c669b-937b-4adc-81b9-6a1811cba9da	PACA-CA	Adenocarcinoma		0;1;2	-	-
DO220361	5bebc389-de0d-45b8-9d2f-6476988c358a	KICH-US	Renal_cell_carcinoma_distal_tubules	DO220361	1;2	-	0
DO27819	dd8f3e1c-6ed6-41c2-957d-6f679a3cb3ca	MALY-DE	Mature_B-cell_lymphoma		0;1;2	-	-
DO43378	b77084ab-8148-49e0-b3f9-90f7d9ea1862	UCEC-US	Adenocarcinoma	DO43378	2	0	1
DO27777	bc1d5327-2e76-4e0e-b749-72a559469d0d	MALY-DE	Mature_B-cell_lymphoma		0	-	1;2
DO218728	30b9ab02-60f2-4974-85a9-874f247ae932	GACA-CN	Adenocarcinoma		0;2	-	1
DO47080	cdf045a6-ab6a-4dc5-b0b0-d72fbb26b0bb	RECA-EU	Renal_cell_carcinoma_proximal_tubules		1;2	-	0
DO10631	75ad15b9-8f9c-40c1-9ca6-1e8454fbd310	COAD-US	Adenocarcinoma	DO10631	0;1;2	-	-
DO220174	6aa00162-6294-4ce7-b6b7-0c3452e24cd6	SARC-US	Sarcoma_soft_tissue	DO220174	0	1;2	-
DO18988	252a1c43-f954-44d7-8e31-6bcd0157a05c	KIRC-US	Renal_cell_carcinoma_proximal_tubules	DO18988	0;1;2	-	-
DO44528	a441697c-4ca0-4eab-9b01-b9cb50223ce2	KIRP-US	Renal_cell_carcinoma_proximal_tubules	DO44528	1;2	-	0
DO6353	19cd4360-8392-4bc2-ae88-fdc1335d886b	CLLE-ES	Chronic_lymphocytic_leukemia		2	0	1
DO46325	f6c811ff-f22e-490b-9b23-b527d20e6e6d	OV-AU	Adenocarcinoma		1	0	2
DO16881	10d15b7a-16d1-4953-aaef-f193ffa97f42	KIRC-US	Renal_cell_carcinoma_proximal_tubules	DO16881	1	0;2	-
DO50829	5eddfb26-c623-11e3-bf01-24c6515278c0	LIRI-JP	Hepatocellular_carcinoma		0;1;2	-	-
DO49433	631ab9d0-5400-400c-b0bc-c3e576bcfe06	PACA-CA	Adenocarcinoma		0;2	1	-
DO38871	c1b44966-0f72-4c4f-8783-ab3ffe7f17b2	STAD-US	Adenocarcinoma	DO38871	0;1;2	-	-
DO10821	1be81ade-7ad6-4e7e-90d0-f986b3fb0a25	EOPC-DE	Adenocarcinoma		0;2	-	1
DO45181	8d7592e2-c622-11e3-bf01-24c6515278c0	LIRI-JP	Hepatocellular_carcinoma		0;1	-	2
DO45041	b5f90cb8-7304-48fb-a1d3-ff459c7d79d1	LINC-JP	Hepatocellular_carcinoma		2	0	1
DO26596	efe4d5dd-fffb-41df-ab86-be06cc16646f	LUSC-US	Squamous_cell_carcinoma	DO26596	1;2	-	0
DO20839	19d6cf34-1cd7-4242-a4d1-5d3e11f428aa	KIRP-US	Renal_cell_carcinoma_proximal_tubules	DO20839	0;1	-	2
DO2539	5b7d5767-2037-4175-aec9-886776343181	BRCA-US	Adenocarcinoma	DO2539	0;1	2	-
DO45209	a846f5e8-c622-11e3-bf01-24c6515278c0	LIRI-JP	Hepatocellular_carcinoma		1;2	0	-
DO38903	b1753e9c-29d0-4955-89d2-949cdabd1211	THCA-US	Adenocarcinoma	DO38903	1;2	-	0
DO222308	e89e9c69-ffcd-4a4c-818d-1dee43ddc76a	DLBC-US	Mature_B-cell_lymphoma	DO222308	1	0;2	-
DO35678	d4ea36e2-1323-4441-8c63-40ce269608f4	PBCA-DE	Medulloblastoma		1;2	0	-
DO220881	72108583-5320-46ec-945f-5ff173d7dc15	MELA-AU	Melanoma		0;2	-	1
DO51096	90fd404b-f734-41ed-a601-0f30e43625fc	PRAD-CA	Adenocarcinoma		0;2	-	1
DO50803	48624a82-c623-11e3-bf01-24c6515278c0	LIRI-JP	Hepatocellular_carcinoma		0;1;2	-	-
DO50383	b8f3137e-5e92-4a56-90d4-884a4ed2ef9c	ESAD-UK	Adenocarcinoma		0	1	2
DO45159	7ae510f8-c622-11e3-bf01-24c6515278c0	LIRI-JP	Hepatocellular_carcinoma		2	-	0;1
DO49454	6867811f-ac89-47da-b5dc-1270033c36e7	PACA-CA	Adenocarcinoma		1	0	2
DO52665	1a4633c4-72a0-4e30-8c4c-345e04337627	MALY-DE	Mature_B-cell_lymphoma		0;2	1	-
DO14582	c0812962-a345-48b7-aec0-01336c2d1eed	HNSC-US	Squamous_cell_carcinoma	DO14582	1	0	2
DO6378	26c301a6-a597-4c24-9f6c-2293e5ae41c7	CLLE-ES	Chronic_lymphocytic_leukemia		0	1;2	-
DO35542	03b5268e-881e-49e7-824f-170c3fc8b11b	PBCA-DE	Medulloblastoma		2	1	0
DO34600	cf072bfe-3191-4a71-9e0b-decaa28365e1	PACA-AU	Adenocarcinoma		0;1;2	-	-
DO35573	19b6b9d6-6912-4b85-a4bf-52014bcb170b	PBCA-DE	Medulloblastoma		1;2	-	0
DO51086	120f01d1-8884-4aca-a1cb-36b207b2aa3a	PRAD-CA	Adenocarcinoma		1	0	2
DO23540	d60f880a-c622-11e3-bf01-24c6515278c0	LIRI-JP	Hepatocellular_carcinoma		2	1	0
DO52518	6d0851ba-271a-408f-bcc3-c104b452c9e5	EOPC-DE	Adenocarcinoma		0;1	-	2
DO37719	d0e033bc-8e97-4322-b3b1-8626f1e2449b	SKCM-US	Melanoma	DO37719	0;1	-	2
DO52162	33b99e90-741d-43f2-804b-75721199a0dc	PAEN-IT	Neuroendocrine_tumor		1;2	-	0
DO46744	1a5bf97e-3d49-4d3f-b385-ffa7a295be9c	PAEN-AU	Neuroendocrine_tumor		0;2	-	1
DO1017	f393bb0c-3ffa-cb72-e040-11ac0d48455c	BRCA-UK	Adenocarcinoma		0;1	-	2
DO45075	19085f7d-e6a6-406f-bd09-520a27e0283d	LINC-JP	Hepatocellular_carcinoma		0;2	1	-
DO52551	fc9f6916-da31-ab17-e040-11ac0c4808f3	BRCA-UK	Adenocarcinoma		0;1;2	-	-
DO51050	b41c63e8-bb85-4f83-9bc6-e611fd9ef075	PRAD-CA	Adenocarcinoma		1	0	2
DO27767	2b02e3ad-4423-491e-993a-561e80dc7bcf	MALY-DE	Mature_B-cell_lymphoma		0;1;2	-	-
DO51105	79914ce9-04d8-4b0d-9f16-2e528044966e	PRAD-CA	Adenocarcinoma		0;2	1	-
DO4766	3585e133-b3c1-4d90-b5f2-2b867e0ae0ec	BRCA-US	Adenocarcinoma	DO4766	2	1	0
DO1018	f393bb05-ec1c-17be-e040-11ac0d48452f	BRCA-UK	Adenocarcinoma		0;2	1	-
DO8360	42d20028-0ddc-4dac-9f05-d674f8915f21	COAD-US	Adenocarcinoma	DO8360	0;1	-	2
DO35114	c15a51cc-4fdc-4343-a410-13ddc238dac8	PACA-CA	Adenocarcinoma		0	-	1;2
DO51181	051cb117-16fd-459e-81e5-002eca2b7eea	PAEN-AU	Neuroendocrine_tumor		0	2	1
DO40167	64c2e6a0-2341-49c4-a6dd-656e7bb505dd	THCA-US	Adenocarcinoma	DO40167	1;2	-	0
DO3874	74039acd-5aca-4c65-818c-3b577d295be0	BRCA-US	Adenocarcinoma	DO3874	0;1	-	2
DO45131	5b178f44-c622-11e3-bf01-24c6515278c0	LIRI-JP	Hepatocellular_carcinoma		0;1	-	2
DO48687	cb86fbb6-c622-11e3-bf01-24c6515278c0	LIRI-JP	Hepatocellular_carcinoma		1;2	-	0
DO46360	941fcb56-e059-403d-aab1-0692a3ecc45e	OV-AU	Adenocarcinoma		1;2	-	0
DO48084	77ebe6d2-6537-49d3-849d-fe93e2cf52af	THCA-US	Adenocarcinoma	DO48084	1;2	-	0
DO51180	e541b5b9-546d-47bc-acd6-4006ce0eec1d	PAEN-AU	Neuroendocrine_tumor		0	-	1;2
DO48730	1c1c6494-c623-11e3-bf01-24c6515278c0	LIRI-JP	Hepatocellular_carcinoma		0;2	-	1
DO35982	db98d6d5-94a5-4559-8f29-49eb74f83ce3	PBCA-DE	Non-diffuse_glioma		0;1	-	2
DO36115	ea351a5c-2982-4499-b631-c003deff7d33	PBCA-DE	Non-diffuse_glioma		0;2	-	1
DO28823	16df7888-2480-4394-8856-d57a6ef371d2	OV-US	Adenocarcinoma	DO28823	0	1	2
DO35880	1358ff92-4db9-4e42-b63a-984a7bea425a	PBCA-DE	Non-diffuse_glioma		1	-	0;2
DO45253	e64e9f76-c622-11e3-bf01-24c6515278c0	LIRI-JP	Hepatocellular_carcinoma		0;1;2	-	-
DO27827	ce85ccf3-6621-4976-b187-2f28d45dd4d9	MALY-DE	Mature_B-cell_lymphoma		0;1	-	2
DO45043	8b0c4c91-2d07-4a9b-97a1-d2bda003437e	LINC-JP	Hepatocellular_carcinoma		1	-	0;2
DO50822	58f4ff52-c623-11e3-bf01-24c6515278c0	LIRI-JP	Hepatocellular_carcinoma		0;1;2	-	-
DO49460	9ffe694e-b488-489e-bdbe-0800e505eec4	PACA-CA	Adenocarcinoma		0;1;2	-	-
DO26934	6962bc97-fbb8-4220-a600-e3c251e245cb	LUSC-US	Squamous_cell_carcinoma	DO26934	1	0	2
DO18651	bcf54c96-2b62-4e24-926f-d77576250dd1	KIRC-US	Renal_cell_carcinoma_proximal_tubules	DO18651	0;1;2	-	-
DO27821	00b9d0e6-69dc-4345-bffd-ce32880c8eef	MALY-DE	Mature_B-cell_lymphoma		0;1;2	-	-
DO35568	ce6154e9-3f3a-442f-a608-35e1bab66927	PBCA-DE	Medulloblastoma		0	2	1
DO1249	6764e0a2-7a78-45c1-9189-6001c6518ce4	BRCA-US	Adenocarcinoma	DO1249	0;2	1	-
DO47096	f37971bd-ec65-4840-8d4f-678692cee695	RECA-EU	Renal_cell_carcinoma_proximal_tubules		0;1;2	-	-
DO35763	ed46bb2e-97e3-4914-a086-de80e00d6ee8	PBCA-DE	Medulloblastoma		0;1;2	-	-
DO7801	0980e7fd-051d-45e9-9ca6-2baf073da4e8	COAD-US	Adenocarcinoma	DO7801	0;1;2	-	-
DO51551	ca2b9fe2-97e0-4d4f-afd7-a5acf638800f	KIRP-US	Renal_cell_carcinoma_proximal_tubules	DO51551	0;1;2	-	-
DO35976	f0b46dcd-ce45-4405-8744-8f8b35606b75	PBCA-DE	Non-diffuse_glioma		0;1	2	-
DO220449	d648c804-4eaf-4252-8b6f-13378158a07d	KICH-US	Renal_cell_carcinoma_distal_tubules	DO220449	0;2	-	1
DO48895	9be1246b-3dc1-4928-8b89-2d5ed0c866e8	PBCA-DE	Medulloblastoma		0;1	-	2
DO48520	bf91afc4-aa2b-4365-80c5-b98c9d118e10	PAEN-AU	Neuroendocrine_tumor		0;1;2	-	-
DO49168	88d5a8b2-daba-45ce-90bf-480fac85bf1d	PACA-AU	Adenocarcinoma		0;1	-	2
DO217836	fb8b5ff5-4164-4276-b75b-b0ee6bda7329	ORCA-IN	Squamous_cell_carcinoma		1;2	0	-
DO2593	db45d81f-695c-4f99-beea-6dbec1ff47fc	BRCA-US	Adenocarcinoma	DO2593	0;1;2	-	-
DO6561	d5423a93-0a72-43cf-a7ae-9011f47553c7	CLLE-ES	Chronic_lymphocytic_leukemia		0;1;2	-	-
DO52618	f83f1eb8-b2c8-c3d6-e040-11ac0c48261e	BOCA-UK	Sarcoma_bone		1;2	0	-
DO52691	15dd024e-c0da-461a-84db-d01e60a22210	MALY-DE	Mature_B-cell_lymphoma		0;1;2	-	-
DO6386	537cccf2-fb25-448b-813e-ca5d5642b910	CLLE-ES	Chronic_lymphocytic_leukemia		0	1;2	-
DO51515	95cc9620-7686-4805-a96c-cf8e659847c3	PACA-CA	Adenocarcinoma		1	2	0
DO220821	fc81312a-d451-38fb-e040-11ac0c4832a4	BRCA-EU	Adenocarcinoma		0;1;2	-	-
DO12454	fca08ee9-b480-4dc7-be56-f1eb03b56f7c	GBM-US	Diffuse_glioma	DO12454	0;1;2	-	-
DO50408	e91ab7da-79a6-4ea0-bc24-7aacb39f7614	ESAD-UK	Adenocarcinoma		0	-	1;2
DO35582	59bfcb53-91c1-4dce-856a-f4afc8fa6224	PBCA-DE	Medulloblastoma		0;2	1	-
DO51145	84ae4dd8-f661-46aa-9892-69742e2f3542	PRAD-CA	Adenocarcinoma		0;1;2	-	-
DO36027	6aba73ff-81e0-4f8d-ad12-e3136196e814	PBCA-DE	Non-diffuse_glioma		1	0	2
DO46354	42465bbd-289b-4e96-98fe-76809c5e1520	OV-AU	Adenocarcinoma		0	-	1;2
DO48953	edc070db-b768-478f-ae75-4c4012bdc3fe	PBCA-DE	Medulloblastoma		0	-	1;2
DO50789	3d400522-c623-11e3-bf01-24c6515278c0	LIRI-JP	Hepatocellular_carcinoma		2	0;1	-
DO50336	1bb2bdb7-8a89-4e7d-903d-03a6f8018efb	ESAD-UK	Adenocarcinoma		0	1;2	-
DO23550	f61e794e-c622-11e3-bf01-24c6515278c0	LIRI-JP	Hepatocellular_carcinoma		0;1	-	2
DO27857	2c3ada8b-9650-4859-9857-43209c0f7cea	MALY-DE	Mature_B-cell_lymphoma		0;1;2	-	-
DO47132	50203cff-83f8-4884-8346-b91ef717d00e	RECA-EU	Renal_cell_carcinoma_proximal_tubules		1;2	-	0
DO52687	282b45ee-4af2-4c61-9acc-286eaf8d661a	MALY-DE	Mature_B-cell_lymphoma		0;1;2	-	-
DO52599	f87d7c27-eeef-920e-e040-11ac0d48388d	BOCA-UK	Sarcoma_bone		0;2	1	-
DO48970	cc6ab103-f07c-4b80-8c8e-cddc8a4da02e	PBCA-DE	Medulloblastoma		2	1	0
DO3840	7456abd5-303e-4e6f-bf4e-47efefc7310f	BRCA-US	Adenocarcinoma	DO3840	0;1	2	-
DO50850	7260f57c-c623-11e3-bf01-24c6515278c0	LIRI-JP	Hepatocellular_carcinoma		0;2	-	1
DO33248	edac1323-2497-45e6-9148-e9c955292ba2	PACA-AU	Adenocarcinoma		0;1;2	-	-
DO46787	1a319682-f55e-4e0b-8476-48a0bea6c265	PRAD-CA	Adenocarcinoma		0;1	2	-
DO11046	56ffaa35-814c-4c0b-b3c6-d4514d34fec2	GBM-US	Diffuse_glioma	DO11046	1	-	0;2
DO36147	f21832da-df8b-43d4-9bf4-34ad72b1bcd9	PBCA-DE	Non-diffuse_glioma		1;2	-	0
DO10960	08ac57ec-0036-4134-a9bb-f22eaa27ab0d	GBM-US	Diffuse_glioma	DO10960	2	1	0
DO50326	a08c196e-4f96-4b16-94b4-aa6a0153ac50	ESAD-UK	Adenocarcinoma		1	0	2
DO19733	3feac02a-c99f-4dd9-9eff-e4f5e87f7dc5	KIRC-US	Renal_cell_carcinoma_proximal_tubules	DO19733	0	1	2
DO50807	4c8afa82-c623-11e3-bf01-24c6515278c0	LIRI-JP	Hepatocellular_carcinoma		2	0	1
DO49659	e30c64d5-e796-4cfc-8dc8-6e62bf97822f	LIHC-US	Hepatocellular_carcinoma	DO49659	0;1	2	-
DO50804	49795e42-c623-11e3-bf01-24c6515278c0	LIRI-JP	Hepatocellular_carcinoma		1;2	-	0
DO220331	fae88d21-171c-4df4-b258-3c5948a1034b	KICH-US	Renal_cell_carcinoma_distal_tubules	DO220331	1	0;2	-
DO48968	19aa8223-ee84-4b5c-b11a-6ca2a2680b3c	PBCA-DE	Medulloblastoma		0	1;2	-
DO218769	5dc6f055-c4f6-49a1-a68c-94cf87cbd363	GACA-CN	Adenocarcinoma		1;2	-	0
DO217867	0e54cea2-d568-4a33-b9db-b698844e6ad9	GACA-CN	Adenocarcinoma		2	0;1	-
DO6474	9c730cfb-3fd6-428a-a0a4-c061ca5db06c	CLLE-ES	Chronic_lymphocytic_leukemia		0;1	2	-
DO49424	40378b7a-a65d-4510-aaba-a34c4058fac7	PACA-CA	Adenocarcinoma		0;1	2	-
DO23534	c7d798b8-c622-11e3-bf01-24c6515278c0	LIRI-JP	Hepatocellular_carcinoma		0;2	1	-
DO48904	b0d1fde4-928f-4f4c-bff6-33b885582bb5	PBCA-DE	Medulloblastoma		0;2	-	1
DO219969	df4366c4-170f-4233-b577-a8ea277b069c	SARC-US	Sarcoma_soft_tissue	DO219969	1	-	0;2
DO17054	b6365bdb-e6d5-4615-95b3-db12a0c2f3d9	KIRC-US	Renal_cell_carcinoma_proximal_tubules	DO17054	1	0;2	-
DO51522	7c43c006-d917-4915-b304-65995b6c0d46	PACA-CA	Adenocarcinoma		0;1;2	-	-
DO46777	5ee28a35-7aa0-48e3-9c14-daca7b0241fe	PAEN-AU	Neuroendocrine_tumor		2	1	0
DO28273	8658f4f5-9a50-4195-8ea3-227951977647	OV-US	Adenocarcinoma	DO28273	1;2	0	-
DO1007	f393bb05-53c2-f80a-e040-11ac0d484528	BRCA-UK	Adenocarcinoma		0	1;2	-
DO220433	a592e80a-3b1a-46aa-be30-bcd87d6bca6f	KICH-US	Renal_cell_carcinoma_distal_tubules	DO220433	0;1;2	-	-
DO34448	aa4a868a-df23-4eef-a618-e945aa2ce98a	PACA-AU	Adenocarcinoma		1;2	-	0
DO48927	cdc672cc-35df-4f10-88f1-d3e40dabf601	PBCA-DE	Medulloblastoma		0;1;2	-	-
DO50385	7a4f6014-f7a2-459b-bc43-df164e73cbba	ESAD-UK	Adenocarcinoma		0;2	-	1
DO49430	170ad241-9e24-469b-b7ca-3fd783a89b21	PACA-CA	Adenocarcinoma		1	0;2	-
DO23515	8659a35e-c622-11e3-bf01-24c6515278c0	LIRI-JP	Hepatocellular_carcinoma		0;1;2	-	-
DO52153	ee368301-b2f7-428f-9330-67c054c1a09d	PAEN-IT	Neuroendocrine_tumor		0	1	2
DO218489	fc8130e2-f2ef-d096-e040-11ac0c483293	BRCA-EU	Adenocarcinoma		0;1;2	-	-
DO35620	c59188a8-c6bb-433c-97fe-69f79a126d03	PBCA-DE	Medulloblastoma		0;1;2	-	-
DO35586	2009e5e7-1796-445b-8677-46b3804fe0bf	PBCA-DE	Medulloblastoma		1	0	2
DO27809	41dba8d1-8aad-474c-a82b-20b28ab818bd	MALY-DE	Mature_B-cell_lymphoma		1;2	0	-
DO36386	428c100f-d7d0-4860-a8fc-2bae6a4bba95	READ-US	Adenocarcinoma	DO36386	0	1	2
DO51535	0fc63b79-7fff-441d-88fc-922d53c787ab	PACA-CA	Adenocarcinoma		0	-	1;2
DO46566	1659bae5-3140-4d05-891c-81b48277b2fc	OV-AU	Adenocarcinoma		0;2	1	-
DO47162	3afb3f57-545a-4ed5-9461-2fcb28d89399	RECA-EU	Renal_cell_carcinoma_proximal_tubules		0;2	-	1
DO35622	12ae2ba1-9484-47fe-8a3f-bba94a6abe0c	PBCA-DE	Medulloblastoma		0;2	1	-
DO50340	abe290ed-67c8-42bb-84f7-0d32a5f8f3db	ESAD-UK	Adenocarcinoma		0;1;2	-	-
DO2341	0448206f-3ade-4087-b1a9-4fb2d14e1367	BRCA-US	Adenocarcinoma	DO2341	0;1;2	-	-
DO219585	1924d200-6929-4eef-8a7f-317f8fbab915	THCA-US	Adenocarcinoma	DO219585	2	1	0
DO51544	1c28e44a-6e6c-44ed-b58a-e3262c0e6759	PACA-CA	Adenocarcinoma		0;1	-	2
DO43162	0c39c03a-ec84-42c6-be69-8e98bc7a9f5a	UCEC-US	Adenocarcinoma	DO43162	0;1;2	-	-
DO27841	cc7bba1d-8990-4557-a565-9cff1085f023	MALY-DE	Mature_B-cell_lymphoma		1	2	0
DO1663	ddc7377d-82c3-480a-be3c-3d1da52c77d4	BRCA-US	Adenocarcinoma	DO1663	0;2	1	-
DO45225	b994762c-c622-11e3-bf01-24c6515278c0	LIRI-JP	Hepatocellular_carcinoma		0;1	-	2
DO35574	324adcfa-3fba-45b9-99f0-9d41c0c54d79	PBCA-DE	Medulloblastoma		1	0	2
DO45163	7d38018a-c622-11e3-bf01-24c6515278c0	LIRI-JP	Hepatocellular_carcinoma		0;1;2	-	-
DO6690	c00d925a-ca4d-4561-a8f2-d4542f218086	CLLE-ES	Chronic_lymphocytic_leukemia		0;2	-	1
DO46330	e4aaca83-3ae9-47f6-a975-c144767ad705	OV-AU	Adenocarcinoma		1;2	-	0
DO25927	15e097e3-e468-466c-8e57-b59fba90bbf2	LUAD-US	Adenocarcinoma	DO25927	0;2	-	1
DO35919	363d3a59-dce3-408d-a736-5c29ba9f9b6d	PBCA-DE	Non-diffuse_glioma		2	0	1
DO51499	9078333d-73d3-496a-9fc3-a94353b7e107	PACA-CA	Adenocarcinoma		0;1;2	-	-
DO6428	a9d055c6-6c53-4e85-8270-34883a1342a9	CLLE-ES	Chronic_lymphocytic_leukemia		0;1	-	2
DO52126	c9e7cff0-aec2-4ff2-8091-7cbea2bf5991	PAEN-IT	Neuroendocrine_tumor		0	1;2	-
DO35556	a65bcd07-c47d-4bda-a2bf-21f68cef2f3b	PBCA-DE	Medulloblastoma		0;1;2	-	-
DO34288	51458c86-0fdd-470e-b059-1ffbffc92a7f	PACA-AU	Adenocarcinoma		0;2	1	-
DO218621	fc8130df-297f-34a3-e040-11ac0d485e02	BRCA-EU	Adenocarcinoma		0;1;2	-	-
DO33208	25cf7449-8c5b-403e-aa75-e2af158598e8	PACA-AU	Adenocarcinoma		1;2	-	0
DO44469	5ecc88f7-8391-4168-af11-07a6bf9b3652	KIRP-US	Renal_cell_carcinoma_proximal_tubules	DO44469	0;1;2	-	-
DO45213	abbbe65c-c622-11e3-bf01-24c6515278c0	LIRI-JP	Hepatocellular_carcinoma		2	0;1	-
DO52648	9c27fedd-b1b3-4af0-9e9b-20271854db08	MALY-DE	Mature_B-cell_lymphoma		1	0;2	-
DO32391	127b0f7d-d24e-48b7-ac25-d3f14a43952d	OV-US	Adenocarcinoma	DO32391	0	2	1
DO51172	29127cde-548f-4c42-96cf-6f0020c3db9a	PAEN-AU	Neuroendocrine_tumor		2	1	0
DO38404	c8e961b4-e324-40a2-89f6-736ec3845bc9	STAD-US	Adenocarcinoma	DO38404	1	2	0
DO10970	a6957d15-453c-4f3b-ab8c-c38054dfe548	GBM-US	Diffuse_glioma	DO10970	0;1;2	-	-
DO35747	68956108-2606-4696-b038-462b6c432398	PBCA-DE	Medulloblastoma		1;2	-	0
DO51542	7d04f401-3505-410c-8def-0348ecd8aae2	PACA-CA	Adenocarcinoma		2	0	1
DO33376	3bfbc33d-804b-4bb3-97ac-97563d77b13d	PACA-AU	Adenocarcinoma		0;1	2	-
DO46909	e053d377-e4f2-4aee-af7d-e61605e0f4f5	RECA-EU	Renal_cell_carcinoma_proximal_tubules		2	-	0;1
DO13144	65723119-bdfe-46f0-b629-c171023abd71	GBM-US	Diffuse_glioma	DO13144	0;1;2	-	-
DO220363	0b811c6a-8f05-44bd-ac33-fb720d189e71	KICH-US	Renal_cell_carcinoma_distal_tubules	DO220363	0	1	2
DO48677	9ba2c970-c622-11e3-bf01-24c6515278c0	LIRI-JP	Hepatocellular_carcinoma		1;2	0	-
DO220340	c6d6f49e-6e95-4e41-8388-71f6fe017d80	KICH-US	Renal_cell_carcinoma_distal_tubules	DO220340	0;2	1	-
DO6665	a83e247a-8f65-4be4-9c6e-a72c4abffae8	CLLE-ES	Chronic_lymphocytic_leukemia		0;2	-	1
DO48554	5935dd9d-d411-48f8-8512-aa73a63878b0	PAEN-AU	Neuroendocrine_tumor		0;1;2	-	-
DO46380	51b25b37-f75c-4380-a0f6-5273e0b7ee33	OV-AU	Adenocarcinoma		1	2	0
DO27855	b9dbc78e-44ce-427c-bbeb-de8d097bde2c	MALY-DE	Mature_B-cell_lymphoma		0;2	1	-
DO2995	71fda5a9-7049-406f-9348-2c24f7ddf5f4	BRCA-US	Adenocarcinoma	DO2995	0;1;2	-	-
DO15014	7e584ff6-0b81-4f85-81da-b8117afee326	HNSC-US	Squamous_cell_carcinoma	DO15014	0	1;2	-
DO48967	2321c412-7730-4694-bc8f-199d7e51a7f8	PBCA-DE	Medulloblastoma		0;1	-	2
DO27128	25224aa0-cfdd-48ec-92e5-8f3992a3e574	LUSC-US	Squamous_cell_carcinoma	DO27128	0;1;2	-	-
DO51479	73058c80-607e-4b55-b112-8f8f6775d014	PACA-CA	Adenocarcinoma		0	1;2	-
DO51508	230f53ef-be3f-495e-9b95-b0f670bd6908	PACA-CA	Adenocarcinoma		0;2	1	-
DO35258	2e43e0ca-54ea-482e-acf2-0048d9187a5c	PACA-CA	Adenocarcinoma		1	0;2	-
DO5696	b752b444-f033-4be4-9d24-e5e80b4181af	BRCA-US	Adenocarcinoma	DO5696	1	-	0;2
DO50345	8ff9b1b6-a498-47fe-a970-ab7cfb64e653	ESAD-UK	Adenocarcinoma		2	0	1
DO52603	f86975a2-78a4-ef8c-e040-11ac0c4809da	BOCA-UK	Sarcoma_bone		0;2	1	-
DO27817	bdbcffb0-c7da-4e7d-8002-9feffe48533c	MALY-DE	Mature_B-cell_lymphoma		1;2	-	0
DO51142	7e4d570e-f26b-41fb-84c5-2a6f7d668bb5	PRAD-CA	Adenocarcinoma		1	0;2	-
DO18671	d991f23a-dc1b-427a-b798-bd4187d3aa02	KIRC-US	Renal_cell_carcinoma_proximal_tubules	DO18671	0;2	1	-
DO23549	f064f762-c622-11e3-bf01-24c6515278c0	LIRI-JP	Hepatocellular_carcinoma		0;1	-	2
DO46781	0363fe2c-d765-450e-8b1a-d13a23d9af2a	PAEN-AU	Neuroendocrine_tumor		1	0	2
DO44740	f4025b40-a249-487f-8e93-7a140bcf57c1	LICA-FR	Hepatocellular_carcinoma		0;1;2	-	-
DO218669	fc8130df-6bec-7627-e040-11ac0d485e04	BRCA-EU	Adenocarcinoma		0;2	-	1
DO16136	d01710f9-efc8-4b5f-9e53-300b30f9219f	KIRC-US	Renal_cell_carcinoma_proximal_tubules	DO16136	0;1	2	-
DO50346	b53dcb4d-f894-47b8-8a4e-17c7998d8120	ESAD-UK	Adenocarcinoma		1;2	-	0
DO34905	7cb71498-6ada-43c6-912b-bad4f93cf580	PACA-AU	Adenocarcinoma		0;2	-	1
DO35617	27847313-3b1e-47f2-84f1-acadaf265cf3	PBCA-DE	Medulloblastoma		2	0;1	-
DO51473	b54b9433-ec10-4cb5-a860-4555da64917b	PACA-CA	Adenocarcinoma		0;2	-	1
DO52552	fc9f6cb0-ceb9-790d-e040-11ac0c480ad1	BRCA-UK	Adenocarcinoma		0;1	-	2
DO36021	67a2e34f-454e-4253-8f22-262fc74d312c	PBCA-DE	Non-diffuse_glioma		0;1;2	-	-
DO52684	4adc846a-42cb-4ebd-a954-e31eb29d7572	MALY-DE	Mature_B-cell_lymphoma		1	2	0
DO47753	931b24da-5d6d-4c2d-8de9-ef32d6eb8565	STAD-US	Adenocarcinoma	DO47753	0;1;2	-	-
DO220349	e9032df3-8692-4146-a867-b9b64c9b310a	KICH-US	Renal_cell_carcinoma_distal_tubules	DO220349	0;1	-	2
DO35916	cdc2c513-590f-444b-9347-32ba365313a7	PBCA-DE	Non-diffuse_glioma		1;2	-	0
DO46362	cd9efdef-a7fb-49e5-9515-63606ae8bbfc	OV-AU	Adenocarcinoma		0;1	-	2
DO48693	e88397a6-c622-11e3-bf01-24c6515278c0	LIRI-JP	Hepatocellular_carcinoma		1	2	0
DO45143	6622f932-c622-11e3-bf01-24c6515278c0	LIRI-JP	Hepatocellular_carcinoma		2	1	0
DO52688	232b7754-b3c3-4530-9d24-3af40d9b2816	MALY-DE	Mature_B-cell_lymphoma		0;1	-	2
DO44087	05486349-24a4-4931-bf5f-c9fefe369af2	COAD-US	Adenocarcinoma	DO44087	0;2	1	-
DO48972	cd2a045b-fbde-49c6-8be6-c0e3ecee246f	PBCA-DE	Medulloblastoma		0;1	-	2
DO41157	cc19a480-9c66-4ee8-a0c0-921acac02689	UCEC-US	Adenocarcinoma	DO41157	0;1	-	2
DO51065	cd0c3b1f-c73a-4991-8724-4e74381900cb	PRAD-CA	Adenocarcinoma		0;1;2	-	-
DO7166	631eedb3-dbd1-4606-90e1-ea91b9a77a5a	CLLE-ES	Chronic_lymphocytic_leukemia		2	0	1
DO42544	92126163-00c3-41f2-9ce6-7aad5f621407	UCEC-US	Adenocarcinoma	DO42544	1;2	-	0
DO51174	b5cc4a6d-93a9-497c-a7bb-a5db82edc176	PAEN-AU	Neuroendocrine_tumor		0;1;2	-	-
DO23547	ed52e836-c622-11e3-bf01-24c6515278c0	LIRI-JP	Hepatocellular_carcinoma		1	0	2
DO23528	b86655a4-c622-11e3-bf01-24c6515278c0	LIRI-JP	Hepatocellular_carcinoma		0;1	-	2
DO46597	123c9d1c-72ba-4d82-8e57-d5caa52a40ba	OV-AU	Adenocarcinoma		0	1;2	-
DO219972	3c963890-6e79-4b16-a4aa-bac04938b4d7	SARC-US	Sarcoma_soft_tissue	DO219972	0;1;2	-	-
DO48509	2e8ad1cd-d5d5-4bb4-8bbd-e9bef45088da	KIRP-US	Renal_cell_carcinoma_proximal_tubules	DO48509	0	-	1;2
DO48946	48fadd0f-6561-4294-bff4-d5e4f7dfe79f	PBCA-DE	Medulloblastoma		2	-	0;1
DO35572	c20cb5c8-a6d0-4150-b72b-3f7e8909d72b	PBCA-DE	Medulloblastoma		0;1	2	-
DO36273	f54442d1-80fa-4678-ac94-c3ad03bc37fb	PRAD-US	Adenocarcinoma	DO36273	1;2	-	0
DO48686	ca5ded1c-c622-11e3-bf01-24c6515278c0	LIRI-JP	Hepatocellular_carcinoma		0;1;2	-	-
DO27334	7dc5f8ba-0080-43d3-8426-bd527a970761	LUSC-US	Squamous_cell_carcinoma	DO27334	0;1	2	-
DO50388	eb1531b0-8af1-4b2b-9192-644cb47101fc	ESAD-UK	Adenocarcinoma		1	-	0;2
DO14862	1fff8b62-534b-4d71-a65f-e5f93b8b50ed	HNSC-US	Squamous_cell_carcinoma	DO14862	1;2	0	-
DO46889	49ad3c8d-88cd-43cd-a273-1623fe2aec0b	RECA-EU	Renal_cell_carcinoma_proximal_tubules		1	0	2
DO36033	b1d2457d-3267-46ba-9fdf-663985e60538	PBCA-DE	Non-diffuse_glioma		1;2	-	0
DO35152	2bd9ccca-3fae-4b66-a762-6f30d6276222	PACA-CA	Adenocarcinoma		1	-	0;2
DO45047	558239c7-a160-4228-8fdf-a0a1d2f62133	LINC-JP	Hepatocellular_carcinoma		0;1;2	-	-
DO35222	2c48eefe-2a08-47bf-8e4d-cbaab6777150	PACA-CA	Adenocarcinoma		0;1;2	-	-
DO50348	f48c3c82-bebe-4b8e-909e-e1a51a7142ec	ESAD-UK	Adenocarcinoma		0;1;2	-	-
DO35128	da1ed4b9-f428-48aa-834d-1d9673999044	PACA-CA	Adenocarcinoma		0;1	2	-
DO38663	388a8875-c3f5-494e-8456-28be8d3626e1	STAD-US	Adenocarcinoma	DO38663	2	1	0
DO23543	e34bcc5e-c622-11e3-bf01-24c6515278c0	LIRI-JP	Hepatocellular_carcinoma		0	1	2
DO37607	507620ef-f0fc-4ac3-a7c0-ea2e36c40f77	SKCM-US	Melanoma	DO37607	1	0	2
DO46853	005794f1-5a87-45b5-9811-83ddf6924568	RECA-EU	Renal_cell_carcinoma_proximal_tubules		0;1;2	-	-
DO52307	f1a4f60a-5228-47cd-883f-ff8d2dfe1633	LIHC-US	Hepatocellular_carcinoma	DO52307	0;2	-	1
DO36459	aa06ae46-2336-4666-a3af-fc790daf8da4	READ-US	Adenocarcinoma	DO36459	0;2	-	1
DO27978	0ae2193f-0d68-485a-b8c2-7568cbcce33e	OV-US	Adenocarcinoma	DO27978	0;1;2	-	-
DO51133	0cb4356c-b5d6-4541-b048-ff6d4b3a5d26	PRAD-CA	Adenocarcinoma		0;2	1	-
DO27318	b88f014e-bc0f-4775-8228-39e0b471c3b0	LUSC-US	Squamous_cell_carcinoma	DO27318	0;1	2	-
DO26894	e7ebc6fb-0926-4c8a-a67b-0c6b9c1ffaba	LUSC-US	Squamous_cell_carcinoma	DO26894	1;2	0	-
DO35360	53e6a756-bdcc-4217-afe7-27d776159544	PACA-CA	Adenocarcinoma		0;2	-	1
DO15503	feccc27e-5c2e-4339-8746-0945fee93c1e	HNSC-US	Squamous_cell_carcinoma	DO15503	1;2	0	-
DO35733	436af904-65b2-4196-ad8c-a4e98081ee41	PBCA-DE	Medulloblastoma		2	-	0;1
DO34696	7ccb9a4d-6f48-41c2-a630-27fde8c67d60	PACA-AU	Adenocarcinoma		2	0	1
DO218404	fc8130df-2d5f-3b53-e040-11ac0d485dee	BRCA-EU	Adenocarcinoma		0;1;2	-	-
DO14236	c76f7fcc-2748-4b6d-805e-d21652dd5e3a	HNSC-US	Squamous_cell_carcinoma	DO14236	0;1;2	-	-
DO17791	063cfacf-9933-4a2d-8921-0aeb76e12779	KIRC-US	Renal_cell_carcinoma_proximal_tubules	DO17791	0;1;2	-	-
DO22896	2bff30d5-be79-4686-8164-7a7d9619d3c0	LIHC-US	Hepatocellular_carcinoma	DO22896	0	1	2
DO1015	f393bb08-5b50-e009-e040-11ac0d484537	BRCA-UK	Adenocarcinoma		1	0;2	-
DO27811	e6168db0-d12f-4218-8ab9-bd704201cb2b	MALY-DE	Mature_B-cell_lymphoma		0	2	1
DO51153	d0f4dd92-a63b-4766-8889-5327fca1bd91	PRAD-CA	Adenocarcinoma		1	0	2
DO51182	606d7f5e-ff98-4245-a9ac-281f5074f97a	PAEN-AU	Neuroendocrine_tumor		2	1	0
DO219961	67bb70b2-b6f8-4aa9-80ce-48829f9fec56	SARC-US	Sarcoma_soft_tissue	DO219961	0;2	-	1
DO49138	241abdfd-e6de-4830-a233-4bbc5f622725	PACA-AU	Adenocarcinoma		0;1;2	-	-
DO51959	0bfd1043-8177-e3e4-e050-11ac0c4860c5	PRAD-UK	Adenocarcinoma		0;1	2	-
[truncated: 233 more rows]
